# Supplementary material for: Is guideline-adherent prescribing associated with quality of life in patients with type 2 diabetes?
Source: PLoS One. 2018 Aug 16;13(8):e0202319. doi: 10.1371/journal.pone.0202319 (PMC6095535; doi:10.1371/journal.pone.0202319)
Supplement: S1 Dataset — In this excel file, the first tab shows the actual dataset used for the analyses from this manuscript. The second tab describes all variables and their labels. (XLSX) [file pone.0202319.s002.xlsx]

## Sheet: PlosOne dataset
studyid	age_yr	Gender	dm_dur	Smoking_2012	BMItot_2012	hba1c_2011	sbp_2011	ldl_2011	acr_2011	hba1c_2012	sbp_2012	ldl_2012	acr_2012	scr_2012	GLD_2011	insulin_2011	SUD_2011	metf_mono_2011	multi_GLD_2011	statin_2011	simvastatin_2011	RAS_2011	antihyp_2011	multi_antihyp_2011	a10a_2012	a10bb_2012	a10bb01_2012	a10bb09_2012	a10bd_2012	a10bg_2012	a10bh_2012	a10bx_2012	c10aa05_2012	c10aa07_2012	GLD_2012	insulin_2012	metformin_2012	SUD_2012	multi_GLD_2012	statin_2012	diuretics_2012	BB_2012	caant_2012	RAS_2012	ACE_2012	ARB_2012	antihyp_2012	multi_antihyp_2012	EQ5D_tot
1	68	male	13	Yes	32.8241	43	110	1.4	0.5	53	130	1.5		119	yes	no	yes	0	2	yes	yes	yes	yes	3	no	yes	no	no	no	no	no	no	no	no	yes	no	yes	yes	2	yes	no	yes	yes	yes	yes	no	yes	3	1
2	66	male	6	No	28.0899	58	130	2.3	1.5	53	120	2.9	0.1	65	yes	no	no	1	1	yes	yes	no	yes	2	no	yes	no	no	no	no	no	no	no	no	yes	no	yes	yes	2	yes	yes	yes	no	no	no	no	yes	2	1
3	67	male	10	No	25.2826	61	156	2.5	0.3	57	158	2.2	0.3	81	yes	no	yes	0	1	yes	no	no	no	0	no	yes	no	no	no	no	no	no	no	no	yes	no	no	yes	1	yes	no	no	no	no	no	no	no	0	1
4	67	male	11	No	33.4438	49	147	1.1	0.2	73	129		0.2	95	yes	no	no	1	1	yes	no	yes	yes	3	no	yes	no	yes	no	no	yes	no	no	yes	yes	no	yes	yes	3	yes	yes	yes	no	yes	yes	no	yes	3	0.683
5	69	male	9	No	29.9836	52	161	1.8	1.1	46	152	1.8	2.6	84	yes	no	yes	0	2	yes	yes	yes	yes	3	no	yes	no	no	no	no	no	no	no	no	yes	no	yes	yes	2	yes	yes	no	yes	yes	yes	yes	yes	3	1
6	79	male	10	No	35.9184	53	168	2.8	0.8	57	138	2.7	1.7	116	yes	yes	no	0	0	no	no	no	yes	2	yes	no	no	no	no	no	no	no	no	no	yes	yes	no	no	0	no	yes	no	yes	no	no	no	yes	2	0.693
7	78	male	7	No	27.4587	46	110	3.2	0.8	47	105	3.5	2.5	125	yes	no	no	1	1	no	no	no	yes	1	no	yes	no	no	no	no	no	no	no	no	yes	no	yes	yes	2	no	no	no	no	yes	yes	no	yes	1	0.893
8	64	female	7	No	38.3906	47	150	3.9	0.4	46	115	4.2	0.5	53	yes	no	no	1	1	no	no	yes	yes	2	no	no	no	no	no	no	no	no	no	no	yes	no	yes	no	1	no	yes	no	no	yes	yes	no	yes	2	0.298
9	53	male	6	No	30.7934	47	135	1.7	0.3	45	119	1.5	0.7	66	no	no	no		0	yes	yes	no	yes	1	no	no	no	no	no	no	no	no	no	no	no	no	no	no	0	yes	no	yes	no	no	no	no	yes	1	0.843
10	68	male	9	No	27.9904	52	146	2.1	0.6	58	154	2	0.4	101	yes	no	yes	0	2	yes	no	no	yes	1	no	yes	no	no	no	no	no	no	no	no	yes	no	yes	yes	2	yes	yes	no	yes	yes	no	yes	yes	3	0.843
11	48	female	10	No	26.9531	56	112	1.9	3.3	49	128	2.5	0.5	51	yes	no	yes	0	2	yes	no	no	no	0	no	yes	yes	no	no	no	no	no	yes	no	yes	no	yes	yes	2	yes	no	no	no	no	no	no	no	0	1
12	71	female	10	No	28.3937	40	160	1.5	0.3	40	160	2	0.4	67	yes	no	yes	0	1	yes	no	yes	yes	2	no	yes	no	no	no	no	no	no	no	no	yes	no	no	yes	1	yes	no	yes	no	yes	no	yes	yes	2	1
13	70	male	6	No	28.3447	53	144	1.9	3.3	41	154	2.2	4.2	74	yes	no	yes	0	2	yes	no	yes	yes	3	no	yes	no	yes	no	no	no	no	no	no	yes	no	yes	yes	2	yes	yes	yes	no	yes	yes	no	yes	3	0.893
14	76	female	8	No	24.4473	43	130	1.9	0.6	42	120	2	0.4	90	yes	no	no	1	1	yes	no	no	yes	1	no	no	no	no	no	no	no	no	no	no	yes	no	yes	no	1	yes	no	yes	no	no	no	no	yes	1	1
15	59	male	10	No	34.2561	45	117	2.5	1.5	55	153	2.9	1.5	95	yes	yes	no	0	1	yes	yes	no	no	0	yes	no	no	no	no	no	no	no	no	no	yes	yes	yes	no	1	yes	no	no	no	no	no	no	no	0	0.843
16	66	male	8	No	30.8293	47	160	2.6	19.1	44	160	2.7	20	102	yes	no	no	1	1	yes	no	no	yes	3	no	no	no	no	no	no	no	no	yes	no	yes	no	yes	no	1	yes	yes	yes	yes	no	no	no	yes	3	0.843
17	73	female	12	No	26.6097	51	120	3.2	2	51	130	3.7	1.2	88	no	no	no		0	yes	no	no	no	0	no	no	no	no	no	no	no	no	no	no	no	no	no	no	0	no	no	no	no	no	no	no	no	0	0.719
18	69	female	8	No	50.3642	49	142	3.4	0.6	48	112	2.9	1.2	111	yes	no	no	0	2	yes	no	yes	yes	3	no	no	no	no	no	yes	no	no	yes	no	yes	no	yes	no	2	yes	yes	no	yes	yes	yes	no	yes	3	0.807
19	80	female	5	No	21.048	45	180	4.1	0.9	46	145	4	0.5	80	no	no	no		0	no	no	no	yes	1	no	no	no	no	no	no	no	no	no	no	no	no	no	no	0	no	no	yes	no	no	no	no	yes	1	0.174
20	71	female	7	No	33.4977	49	144	2.1		41	138	1.6	0.4	43	yes	no	yes	0	2	yes	yes	yes	yes	3	no	yes	no	yes	no	yes	no	no	no	no	yes	no	no	yes	2	yes	no	yes	yes	yes	no	yes	yes	3	0.775
21	50	male	5	No	27.4406	51	127	2.3	0.2	71	133	2.2	0.3	80	yes	no	yes	0	2	yes	yes	no	no	0	yes	no	no	no	no	no	no	no	no	no	yes	yes	yes	no	1	yes	no	no	no	no	no	no	no	0	0.843
22	67	female	16	No	33.9844	52	180	2.3		51	140	2.2	80.8	79	yes	yes	no	0	1	no	no	yes	yes	2	yes	no	no	no	no	no	no	no	no	no	yes	yes	yes	no	1	no	no	yes	no	yes	no	yes	yes	2	1
23	67	male	10	No	28.7319	41	132	2.3	0.2	46	140	2.2	0.7	74	yes	no	yes	0	2	no	no	no	no	0	no	yes	no	no	no	no	no	no	no	no	yes	no	yes	yes	2	no	no	no	no	no	no	no	no	0	0.719
24	68	male	6	No	27.4725	52	120	2.5	0.3	54	158	3.3	0.7	70	yes	no	no	1	1	yes	yes	no	no	0	no	yes	no	no	no	no	no	no	no	no	yes	no	yes	yes	2	yes	no	no	no	no	no	no	no	0	0.843
25	85	male	8	No	28.3447	48	120	2	1.5	45	134	2.1		102	no	no	no		0	yes	yes	yes	yes	3	no	no	no	no	no	no	no	no	no	no	no	no	no	no	0	yes	yes	yes	no	yes	yes	no	yes	3	0.775
26	49	male	8	No	39.8991	51	110	2.1	3	52	134	2.2		80	yes	yes	no	0	1	yes	yes	yes	yes	1	yes	no	no	no	no	no	no	no	no	no	yes	yes	yes	no	1	yes	no	no	no	yes	yes	no	yes	1	0.897
27	72	female	9	Yes	30.4878	45	140	2.9		56	160	3.2		54	yes	yes	no	0	0	no	no	yes	yes	2	no	no	no	no	no	no	no	no	no	no	no	no	no	no	0	no	no	yes	no	yes	yes	no	yes	2	0.092
28	54	male	8	No	40.3117	57	158	1.7	0.3	60	176	2.2	0.3	106	yes	no	no	1	1	yes	no	yes	yes	3	no	no	no	no	no	no	no	no	yes	no	yes	no	yes	no	1	yes	yes	yes	no	yes	no	yes	yes	3	1
29	59	male	6	No	32.6815	44	140	1.9	0.5	45	160	1.3	0.4	75	yes	yes	no	0	1	yes	no	yes	yes	3	yes	no	no	no	no	no	no	no	yes	no	yes	yes	yes	no	1	yes	no	yes	yes	yes	no	yes	yes	3	0.428
30	66	female	7	No	41.1387	44	130	2.4	0.5	44	130	2.3	0.6	59	no	no	no		0	yes	yes	yes	yes	2	no	no	no	no	no	no	no	no	no	no	no	no	no	no	0	yes	yes	no	yes	yes	yes	no	yes	3	0.651
31	60	female	9	No	26.1224	54	170	2.8	0.6	61	130	1.9	0.6	65	yes	no	no	1	1	yes	no	no	yes	1	no	no	no	no	no	no	no	no	yes	no	yes	no	yes	no	1	yes	yes	yes	no	no	no	no	yes	2	1
32	75	female	11	No	28.0404	54	166	1.4	1.5	56	135	1.5	1.5	52	yes	yes	no	0	1	yes	yes	yes	yes	1	yes	no	no	no	no	no	no	no	no	no	yes	yes	yes	no	1	yes	no	no	no	yes	yes	no	yes	1	0.893
33	51	female	11	No	28.3737	54	135	3.5	0.4	48	151	2.9		88	yes	no	no	1	1	no	no	no	yes	1	no	no	no	no	no	no	no	no	no	no	yes	no	yes	no	1	no	yes	no	no	no	no	no	yes	1	1
34	60	female	8	No	40.5077	54	132	2.5	0.5	51	144	3.1	0.4	56	yes	no	yes	0	2	no	no	yes	yes	1	no	yes	no	no	no	no	no	no	no	no	yes	no	yes	yes	2	no	no	no	no	yes	no	yes	yes	1	1
35	73	female	10	No	39.6354	60	138	1	0.3	56	150	1.2	0.6	70	yes	yes	no	0	1	yes	no	yes	yes	3	yes	no	no	no	no	no	no	no	yes	no	yes	yes	yes	no	1	yes	yes	yes	no	yes	yes	no	yes	3	0.893
36	68	female	6	No	42.1875	40	124	2.2	5.3	49	126	2.2	2.3	146	no	no	no		0	yes	yes	yes	yes	2	no	no	no	no	no	no	no	no	no	no	no	no	no	no	0	yes	yes	no	no	yes	yes	no	yes	2	0.693
37	80	female	9	No	29.3333	56	162	4.1	2.5	59	149	3.7	0.7	79	yes	no	yes	0	1	yes	yes	no	no	0	no	yes	no	no	no	no	no	no	no	no	yes	no	no	yes	1	yes	no	no	no	no	no	no	no	0	0.843
38	69	male	21	No	30.9917	56	150	2.3	0.5	64	164	2.6		72	yes	no	yes	0	2	yes	no	yes	yes	3	no	yes	no	yes	no	no	no	no	yes	no	yes	no	yes	yes	2	yes	yes	yes	no	yes	yes	no	yes	3	0.811
39	69	male	7	No	25.0574	41	120	2.4	0.7	43	140	2.3	0.7	102	no	no	no		0	no	no	no	yes	1	no	no	no	no	no	no	no	no	no	no	no	no	no	no	0	no	no	yes	no	no	no	no	yes	1	0.807
40	67	male	8	No	29.3945	67	148	2.6	8.7	57	150	2	9.2	103	yes	no	yes	0	2	no	no	yes	yes	1	yes	no	no	no	no	no	no	no	no	no	yes	yes	yes	no	1	no	no	no	no	yes	no	yes	yes	1	0.775
41	72	male	10	No	25.1474	46	150	2.7	0.6	52	145	2.3	0.6	69	yes	no	no	0	1	no	no	yes	yes	2	no	yes	no	no	no	yes	no	no	no	no	yes	no	no	yes	2	no	yes	no	no	yes	no	yes	yes	2	1
42	59	male	4	No	35.6647	59	145	2.7	1.4	60	148	2.7	0.4	67	yes	no	yes	0	2	yes	no	yes	yes	1	no	yes	no	yes	no	no	no	no	no	yes	yes	no	yes	yes	2	yes	no	no	no	yes	yes	no	yes	1	1
43	67	male	7	No	29.8606	41	144	1.9	1.5	40	134	2.3	1.5	74	yes	no	no	1	1	yes	yes	yes	yes	2	no	no	no	no	no	no	no	no	no	no	yes	no	yes	no	1	yes	yes	no	no	yes	no	yes	yes	2	1
44	56	male	9	No	31.2637	50	120	2.3	0.2	66	130	2.7	0.4	88	yes	no	yes	0	2	yes	yes	yes	yes	2	no	yes	no	no	no	no	no	no	no	no	yes	no	yes	yes	2	yes	no	no	yes	yes	no	yes	yes	2	1
45	73	male	6	No	26.2966	41	130	3.3	1.5	40	105	3.2	1.5	113	no	no	no		0	yes	no	yes	yes	2	no	no	no	no	no	no	no	no	no	yes	no	no	no	no	0	yes	no	yes	no	yes	yes	no	yes	2	0.843
46	65	male	5	No	29.4078	42	130	1.9	0.8	44	120	1.9	0.3	88	yes	no	yes	0	2	yes	yes	no	no	0	no	yes	no	no	no	no	no	no	no	no	yes	no	yes	yes	2	yes	no	no	no	no	no	no	no	0	1
47	65	male	7	No	31.21	58	142	3	1.5	58	144	2.7	1	88	yes	no	yes	0	2	yes	yes	yes	yes	3	no	yes	no	no	no	no	no	no	no	no	yes	no	yes	yes	2	yes	no	no	yes	yes	yes	no	yes	2	1
48	75	male	16	Yes	30.5556	39	180	1.8	13.9	35	170	1.8	11.9	116	yes	yes	no	0	1	yes	yes	yes	yes	4	yes	no	no	no	no	no	no	no	no	no	yes	yes	yes	no	1	yes	yes	yes	yes	yes	no	yes	yes	4	1
49	79	male	7	No	29.668	49	138	2.8	0.6	51	149	2.9	0.6	105	yes	no	no	1	1	yes	no	yes	yes	3	no	no	no	no	no	no	no	no	no	no	yes	no	yes	no	1	yes	no	yes	yes	yes	yes	no	yes	3	1
50	75	male	11	No	26.3151	54	172	0	0.4	51	170	2.7	0.6	83	yes	no	no	1	1	no	no	no	no	0	no	no	no	no	no	no	no	no	no	no	yes	no	yes	no	1	no	no	yes	yes	yes	no	yes	yes	3	0.775
51	63	male	5	Yes	28.3675	50	120	2.2	1.6	52	135	2.2	1.4	92	no	no	no		0	yes	no	yes	yes	2	no	no	no	no	no	no	no	no	no	yes	no	no	no	no	0	yes	yes	yes	no	yes	no	yes	yes	3	0.769
52	75	male	8	No	26.8274	46	152	2.7	0.8	45	138	2.4	1.5	140	no	no	no		0	yes	no	yes	yes	2	no	no	no	no	no	no	no	no	yes	no	no	no	no	no	0	yes	no	yes	no	yes	yes	no	yes	2	1
53	72	male	35	No	26.3329	56	152	4.1	7.6	56	140	4	7.5	85	yes	no	no	1	1	yes	no	no	yes	2	no	no	no	no	no	no	no	no	no	no	yes	no	yes	no	1	yes	no	yes	yes	no	no	no	yes	2	0.775
54	77	male	4	No	26.4721	48	140	1.8	2.9	51	140	1.9	5.8	70	yes	no	no	1	1	yes	yes	yes	yes	1	no	no	no	no	no	no	no	no	no	no	yes	no	yes	no	1	yes	no	no	no	yes	yes	no	yes	1	0.861
55	57	male	8	No	31.2637	38	138	1.9	7.9	39	140	2.1	8.1	72	yes	no	yes	0	2	yes	yes	yes	yes	3	no	yes	no	no	no	no	no	no	no	no	yes	no	yes	yes	2	yes	no	yes	yes	yes	no	yes	yes	3	1
56	63	male	7	No	26.3036	50	137	2.5	1.5	54	141	2.7	1.5	90	yes	no	no	1	1	yes	yes	no	no	0	no	no	no	no	no	no	no	no	no	no	yes	no	yes	no	1	yes	no	no	no	no	no	no	no	0	0.843
57	80	male	7	No	24.4857	40	130	1.8	0.2	44	126	3.7	0.3	89	yes	yes	no	0	1	yes	no	yes	yes	1	yes	no	no	no	no	no	no	no	no	no	yes	yes	yes	no	1	no	no	no	no	yes	yes	no	yes	1	0.893
58	71	male	6	No	27.3797	51	160	3	0.2	43	160	3	0.9	86	yes	no	yes	0	2	yes	no	yes	yes	3	no	yes	no	no	no	no	no	no	no	no	yes	no	yes	yes	2	yes	yes	yes	no	yes	yes	no	yes	3	0.893
59	65	male	8	No	25.1278	45	142	2.1	2	45	136	2.3	0.7	149	yes	no	yes	0	1	yes	yes	no	no	0	no	yes	no	no	no	no	no	no	no	no	yes	no	yes	yes	2	yes	no	no	no	no	no	no	no	0	1
60	63	female	9	No	37.0356	69	110	2.4	1.5	50	128	2.8	1.5	62	yes	no	yes	0	2	yes	yes	yes	yes	1	no	yes	no	yes	no	yes	no	no	no	no	yes	no	no	yes	2	yes	no	no	no	yes	no	yes	yes	1	0.775
61	79	female	9	No	26.5338	48	140	4	0.5	49	135	4.2	0.3	78	yes	no	no	1	1	no	no	yes	yes	2	no	no	no	no	no	no	no	no	no	no	yes	no	yes	no	1	yes	no	no	yes	yes	no	yes	yes	2	0.807
62	54	male	5	No	28.4055	40	118	2.6	0.3	41	115	2.8	0.1	83	no	no	no		0	no	no	no	no	0	no	no	no	no	no	no	no	no	no	no	no	no	no	no	0	yes	no	no	no	no	no	no	no	0	0.843
63	76	male	9	No	23.7196	53	150	2	0.3	57	142	3.1	0.3	71	yes	no	yes	0	2	yes	yes	no	no	0	no	yes	yes	no	no	no	no	no	no	no	yes	no	yes	yes	2	yes	no	no	no	no	no	no	no	0	1
64	63	male	10	No	30.4053	54	140	2.1	0.4	61	154			74	yes	yes	no	0	1	yes	no	yes	yes	2	yes	no	no	no	no	no	no	no	yes	no	yes	yes	yes	no	1	yes	no	yes	no	yes	no	yes	yes	2	1
65	63	male	5	Yes	32.6992	55	118	1.9	6.5	64	125	2	12.7	74	yes	no	no	1	1	yes	no	yes	yes	1	no	no	no	no	no	no	no	no	no	yes	yes	no	yes	no	1	yes	no	no	no	yes	no	yes	yes	1	0.843
66	68	male	10	No	28.089	50	148	2.2	0.5	48	136	2	1.5	82	yes	no	no	1	1	yes	yes	no	no	0	no	yes	no	no	no	no	no	no	no	no	yes	no	yes	yes	2	yes	no	no	no	no	no	no	no	0	1
67	55	male	5	No	28.9941	37	140	2.7	0.3	39	136	2.2	0.4	65	yes	no	no	1	1	no	no	yes	yes	1	no	no	no	no	no	no	no	no	no	no	yes	no	yes	no	1	no	no	no	no	yes	no	yes	yes	1	1
68	42	female	5	No	28.699	48	108	2.4	0.3	36	124	2.3	1.5	70	yes	no	yes	0	2	no	no	no	no	0	no	yes	no	no	no	no	no	no	no	no	yes	no	yes	yes	2	no	no	no	no	no	no	no	no	0	0.811
69	72	female	6	No	29.271	43	130	1.5	0.5	47	118	1.8	0.6	111	yes	no	no	1	1	yes	yes	yes	yes	3	no	no	no	no	no	no	no	no	no	no	yes	no	yes	no	1	yes	yes	yes	no	yes	no	yes	yes	3	0.775
70	65	male	7	Yes	28.7211	49	176	2.7	4.9	70	177	3.6	17	55	yes	no	no	1	1	no	no	no	yes	1	no	no	no	no	no	no	no	no	no	no	yes	no	yes	no	1	no	no	no	yes	yes	yes	no	yes	2	1
71	64	male	6	No	30.4053	45	146	2.1	1	44	138	2.2	1.5	98	yes	no	no	1	1	yes	yes	no	no	0	no	no	no	no	no	no	no	no	no	no	yes	no	yes	no	1	yes	no	no	no	no	no	no	no	0	1
72	75	male	6	No	24.6853	49	126	2.7	1.4	55	139	2.1	0.9	80	yes	yes	no	0	0	yes	yes	yes	yes	1	yes	no	no	no	no	no	no	no	no	no	yes	yes	no	no	0	yes	no	no	no	yes	yes	no	yes	1	1
73	80	male	8	No	25.2826	48	153	1.9	0.6	52	140	2.2	0	71	yes	no	no	1	1	yes	no	yes	yes	2	no	no	no	no	no	no	no	no	no	no	yes	no	yes	no	1	yes	no	no	no	yes	no	yes	yes	1	0.775
74	71	male	6	No	27.7703	56	140	3.1		57	122	3.5	0.3	97	yes	no	no	1	1	no	no	no	yes	1	no	no	no	no	no	no	no	no	no	no	yes	no	yes	no	1	no	no	yes	no	no	no	no	yes	1	0.775
75	69	male	12	No	27.4598	56	134	2	0.3	57	132	2.2	0.3	92	yes	no	yes	0	2	yes	yes	yes	yes	3	no	yes	no	no	no	no	no	no	no	no	yes	no	yes	yes	2	yes	yes	no	yes	yes	yes	no	yes	3	1
76	58	male	14	No	23.6713	55	110	2.9	0.4	53	120	3	0.4	102	yes	no	no	1	1	yes	no	yes	yes	1	no	yes	no	yes	no	no	no	no	yes	no	yes	no	yes	yes	2	yes	no	no	no	yes	yes	no	yes	1	1
77	60	male	10	No	26.0146	56	124	1.3	1.2	63	146	1.1		73	yes	no	yes	0	2	yes	yes	yes	yes	2	no	yes	no	no	no	no	no	no	no	no	yes	no	yes	yes	2	yes	no	yes	no	yes	yes	no	yes	2	1
78	69	male	10	No	33.8345	49		1.8		42	120	3.7	3.7	66	yes	yes	no	0	1	yes	no	no	no	0	yes	no	no	no	no	no	no	no	yes	no	yes	yes	yes	no	1	yes	no	no	no	no	no	no	no	0	0.893
79	61	male	6	No	27.7778	69	120	2.3	0.6	44	110	4.6		80	yes	no	no	1	1	yes	yes	yes	yes	1	no	no	no	no	no	no	yes	no	no	no	yes	no	yes	no	2	yes	no	no	no	yes	yes	no	yes	1	0.811
80	62	male	8	Yes	26.309	71	150			52	142			86	yes	no	yes	0	2	yes	yes	yes	yes	2	no	yes	no	no	no	no	no	no	no	no	yes	no	yes	yes	2	yes	no	no	yes	yes	no	yes	yes	2	1
81	58	male	11	No	36.4938	52	132	1.1	17	70	132	2.3	15.8	76	yes	no	yes	0	2	yes	yes	yes	yes	1	no	yes	no	no	no	no	no	no	no	no	yes	no	yes	yes	2	yes	no	yes	no	yes	yes	no	yes	2	0.719
82	62	female	9	No	27.3982	45	124	1.8	0.3	48	140	1.9	0.2	63	yes	no	no	1	1	yes	no	yes	yes	2	no	yes	no	no	no	no	no	no	no	yes	yes	no	yes	yes	2	yes	yes	no	no	yes	yes	no	yes	2	0.807
83	72	male	19	No	27.7008	52	124	2	0.7	44	170	2.1		72	yes	yes	no	0	1	yes	yes	no	no	0	yes	no	no	no	no	no	no	no	no	no	yes	yes	yes	no	1	yes	no	no	no	no	no	no	no	0	0.807
84	62	male	5	No	36.2036	44	148	2.6	1.5	48	140	2.8	1.5	64	yes	no	no	1	1	yes	yes	yes	yes	1	no	no	no	no	no	no	no	no	no	no	yes	no	yes	no	1	yes	no	no	no	yes	yes	no	yes	1	0.805
85	89	male	38	No	22.7903	54	134	2.1	0.4	53	134	2.1		56	yes	no	yes	0	1	yes	yes	yes	yes	1	no	yes	no	no	no	no	no	no	no	no	yes	no	yes	yes	2	yes	no	no	no	yes	yes	no	yes	1	0.775
86	70	male	4	No	27.1616	53	152	1.7	4.9	40	137	2.1	3.3	117	yes	no	no	1	1	no	no	yes	yes	2	no	no	no	no	no	no	no	no	no	no	yes	no	yes	no	1	no	no	yes	no	yes	yes	no	yes	2	0.807
87	58	male	6	Yes	33.518	45	145	2.6	1.5	48	145	2.5	1.5	79	no	no	no		0	no	no	no	no	0	no	no	no	no	no	no	no	no	no	no	no	no	no	no	0	no	no	no	no	yes	yes	no	yes	1	1
88	66	male	8	No	28.4082	41	122	2.2	1		118	2.6	3.2	88	yes	no	no	1	1	yes	no	no	no	0	no	no	no	no	no	no	no	no	yes	no	yes	no	yes	no	1	yes	no	no	yes	yes	yes	no	yes	2	0.897
89	67	female	10	No	30.8642	51	144			59	152	1.8		60	yes	yes	no	0	1	yes	no	yes	yes	2	yes	no	no	no	no	no	no	no	no	yes	yes	yes	yes	no	1	yes	no	yes	no	yes	no	yes	yes	2	1
90	55	male	8	No	31.0249	44		2.7	0.4	49		3.4	0.3	87	yes	no	no	1	1	yes	yes	yes	yes	2	no	no	no	no	no	no	no	no	no	no	yes	no	yes	no	1	yes	no	yes	no	yes	yes	no	yes	2	1
91	69	male	13	No	29.0123	49	116	2.8	0.2	50	132	3.6	0.2	81	no	no	no		0	yes	no	yes	yes	2	no	no	no	no	no	no	no	no	no	no	no	no	no	no	0	no	no	yes	no	yes	yes	no	yes	2
92	56	male	5	No	28.06	45	158	3.6	0.8	42	176	3.2	1.5	96	no	no	no		0	yes	no	no	no	0	no	no	no	no	no	no	no	no	yes	no	no	no	no	no	0	yes	no	no	no	no	no	no	no	0	0.805
93	79	male	16	No	25.1474	55	130	2.91	4.2	50	126	2.8	15.8	103	yes	yes	no	0	1	yes	no	yes	yes	3	yes	no	no	no	no	no	no	no	no	no	yes	yes	yes	no	1	yes	yes	yes	no	yes	yes	no	yes	3	0.775
94	53	female	9	No	23.03	50	122	3.2	1.7	51	130	3.1	0.4	68	yes	no	no	1	1	no	no	no	no	0	no	no	no	no	no	no	no	no	no	no	yes	no	yes	no	1	no	no	no	no	no	no	no	no	0	0.805
95	64	male	6	No	27.4691	44	130	1.3	0.2	60	128	1.8	0.2	104	yes	no	no	1	1	yes	yes	yes	yes	1	no	no	no	no	no	no	no	no	no	no	yes	no	yes	no	1	yes	no	no	no	yes	yes	no	yes	1	1
96	59	female	12	No	46.281	56	124	2.5	0.9	65	146	2.5		60	yes	no	no	1	1	no	no	yes	yes	1	no	no	no	no	no	no	yes	no	no	no	yes	no	yes	no	2	no	no	no	no	yes	yes	no	yes	1	0.807
97	59	female	18	No	24.3232	50	122	1.4	1.2	54	128	2.2	0.5	59	no	no	no		0	no	no	yes	yes	1	no	no	no	no	no	no	no	no	no	no	no	no	no	no	0	no	no	no	no	yes	no	yes	yes	1	0.807
98	82	male	12	No	21.7335	61	162	2	0	54	132	2	1.5	89	yes	yes	yes	0	2	yes	no	no	yes	2	yes	yes	no	no	no	no	no	no	yes	no	yes	yes	yes	yes	2	yes	no	yes	yes	no	no	no	yes	2	1
99	56	female	5	No	39.0393	69	138	2.5	1.4	60	134	2.7	1.5	65	yes	no	no	0	2	yes	no	yes	yes	2	yes	no	no	no	no	no	yes	no	no	yes	yes	yes	yes	no	2	yes	yes	no	no	yes	no	yes	yes	2	1
100	68	female	5	No	24.3911	54	130	0.9	0.7	64	148	1.5	0.3	59	yes	no	yes	0	2	yes	no	no	no	0	no	yes	no	no	no	no	no	no	no	no	yes	no	yes	yes	2	yes	no	no	no	no	no	no	no	0	1
101	65	male	5	No	26.8274	54	145	1.8	1	54	132	1.9	0.7	75	yes	no	yes	0	2	yes	yes	no	no	0	no	yes	no	no	no	no	no	no	no	no	yes	no	yes	yes	2	yes	yes	no	no	no	no	no	yes	1	1
102	52	female	6	No	40.1639	44	144			50	135	1.3	0.7	64	yes	no	yes	0	3	yes	yes	no	no	0	no	yes	no	no	no	no	yes	no	no	no	yes	no	yes	yes	3	yes	no	no	no	no	no	no	no	0	1
103	65	male	10	No	28.0689	44	132	3.2	1.5	44	139	2.4	0.3	74	yes	no	no	1	1	yes	no	no	no	0	no	no	no	no	no	no	no	no	no	yes	yes	no	yes	no	1	yes	no	no	no	no	no	no	no	0	1
104	67	female	21	No	41.3703	52	168	1.6		62	156	1.5		68	yes	yes	no	0	1	yes	no	yes	yes	1	yes	no	no	no	no	no	no	no	no	yes	yes	yes	yes	no	1	yes	no	no	no	yes	no	yes	yes	1	0.807
105	58	female	8	No	31.6406	7638	140	2.1	0.4	60	145	2.2	0.4	81	no	no	no		0	yes	yes	no	yes	2	no	no	no	no	no	no	no	no	no	no	yes	no	yes	no	1	yes	yes	yes	no	no	no	no	yes	2	0.897
106	64	male	5	No	33.0826	40	168	2.2	0.1	38	138		0	79	no	no	no		0	yes	no	yes	yes	2	no	no	no	no	no	no	no	no	yes	no	yes	no	yes	no	1	yes	no	yes	no	yes	yes	no	yes	2	1
107	61	female	5	No	46.2946	48	150			44	125	2.2	1	74	yes	no	no	1	1	yes	yes	yes	yes	2	no	no	no	no	no	no	no	no	no	no	yes	no	yes	no	1	yes	no	yes	no	yes	no	yes	yes	2	0.893
108	70	male	12	No	23.9395	38	138	1.5	0.2	48	128	1.4	0.1	94	yes	no	yes	0	2	yes	yes	no	no	0	no	yes	no	yes	no	no	no	no	no	no	yes	no	yes	yes	2	yes	no	no	no	no	no	no	no	0	1
109	77	male	13	No	26.8406	47	155	2.7	1	55	150	2.4	1.4	150	yes	yes	yes	0	1	yes	no	yes	yes	2	yes	yes	no	no	no	no	no	no	no	no	yes	yes	no	yes	1	yes	no	yes	no	yes	yes	no	yes	2	0.693
110	75	female	8	No	30.0433	58	106	1.4	2.2	58	102	1.4	1.1	83	yes	no	no	1	1	yes	no	no	yes	3	no	no	no	no	no	no	no	no	no	yes	yes	no	yes	no	1	yes	yes	yes	yes	no	no	no	yes	3	0.775
111	47	male	10	No	29.0659					46	110	2.3	0.5	92	no	no	no		0	no	no	no	no	0	no	no	no	no	no	no	no	no	no	yes	yes	no	yes	no	1	yes	yes	yes	no	yes	yes	yes	yes	3	1
112	52	male	12	No	29.493	60	128	2.6	0.2	61	131	2.7	0.6	81	yes	no	yes	0	3	yes	no	yes	yes	1	no	yes	no	yes	no	yes	no	no	no	yes	yes	no	yes	yes	3	yes	no	no	no	yes	yes	no	yes	1	0.651
113	57	male	5	No	24.9761	50	140	1.1	0.1	53	120	1.5	0.1	85	yes	no	yes	0	2	yes	yes	yes	yes	3	no	yes	no	no	no	no	no	no	no	no	yes	no	yes	yes	2	yes	yes	no	yes	yes	yes	no	yes	3	1
114	67	female	6	No	25.2092	47	131	4.2	0.5	46	136	4.1	0.3	90	no	no	no		0	no	no	no	yes	1	no	no	no	no	no	no	no	no	no	no	no	no	no	no	0	no	no	yes	no	no	no	no	yes	1	0.843
115	61	male	13	No	32.6059	45	147	3	0.4	56	147	3.3	1.5	97	yes	no	yes	0	2	no	no	yes	yes	1	no	yes	no	yes	no	no	no	no	no	no	yes	no	yes	yes	2	no	no	no	no	yes	yes	no	yes	1	0.811
116	48	male	17	No	33.672	54	136	1.4	0.4	56	130	1.4	0.3	74	yes	no	no	1	1	yes	no	no	no	0	no	yes	no	no	no	no	no	no	no	yes	yes	no	yes	yes	2	yes	no	no	no	no	no	no	no	0	1
117	75	female	10	No	31.5617	40	145	3.2	1.5	44	146	3	1.5	114	yes	no	no	1	1	yes	yes	yes	yes	2	no	no	no	no	no	no	no	no	yes	no	yes	no	yes	no	1	yes	yes	no	no	yes	no	yes	yes	2	0.843
118	64	female	12	No	34.5271	41	142	3.9	0.1	41	140	4.4	0	70	yes	no	no	1	1	no	no	no	yes	1	no	no	no	no	no	no	no	no	no	no	yes	no	yes	no	1	no	no	no	no	yes	yes	no	yes	1	0.807
119	61	male	6	Yes	25.2801	56	124	1.9	4	53	126	2.2	4.4	73	yes	no	yes	0	2	yes	yes	yes	yes	1	no	yes	no	no	no	no	no	no	no	no	yes	no	yes	yes	2	yes	no	no	no	yes	yes	no	yes	1	1
120	64	male	9	No	25.25	35	138	2.8	0.3	34	132	3.7	0.2	96	no	no	no		0	no	no	no	yes	2	no	no	no	no	no	no	no	no	no	no	no	no	no	no	0	no	yes	yes	no	yes	yes	no	yes	3	0.775
121	54	male	14	No	30.2992	55	128	2.1	0.2	50	110	1.9	0.3	84	yes	no	no	1	1	yes	yes	no	no	0	no	no	no	no	no	no	no	no	no	no	yes	no	yes	no	1	yes	no	no	no	no	no	no	no	0	0.843
122	61	male	9	No	30.0041	48	124	3	0.2	53	132	1.4	0.3	86	no	no	no		0	no	no	yes	yes	2	no	no	no	no	no	no	no	no	yes	no	yes	no	yes	no	1	yes	yes	yes	no	yes	yes	no	yes	3	1
123	62	male	9	Yes	23.4509	50	170	2.8	1.5	49	140	2.9	1.5	94	yes	no	yes	0	2	no	no	yes	yes	2	no	yes	no	no	no	no	no	no	no	no	yes	no	yes	yes	2	no	yes	no	no	yes	yes	no	yes	2	1
124	78	male	7	No	27.4145	57	160	3.1	0.4	75	144	3.4		100	yes	no	yes	0	2	no	no	no	yes	2	no	yes	no	no	no	no	no	no	no	no	yes	no	yes	yes	2	no	yes	no	no	no	no	no	yes	2	0.807
125	54	male	15	No	40.1765	49	132	1.2	2.1	50	120	2	0.3	85	yes	no	yes	0	2	yes	yes	yes	yes	3	no	yes	no	no	no	no	no	no	no	no	yes	no	yes	yes	2	yes	yes	no	yes	yes	yes	no	yes	3	1
126	54	male	5	No	26.023	53	148	2.5	3.2	46	138	2.2	1.6	70	yes	no	yes	0	2	yes	yes	yes	yes	1	no	yes	no	no	no	no	no	no	no	no	yes	no	yes	yes	2	yes	no	no	no	yes	yes	no	yes	1	0.651
127	38	male	7	No	21.7181	52	100			52	100	2.4	0.2	70	yes	no	yes	0	2	yes	yes	no	no	0	no	yes	no	no	no	no	no	no	yes	no	yes	no	yes	yes	2	yes	no	no	no	no	no	no	no	0	1
128	79	female	17	No	28.441	52	140	2.5	0.6	58	170	2.2	10.3	112	no	no	no		0	yes	yes	yes	yes	3	no	no	no	no	no	no	no	no	no	no	no	no	no	no	0	yes	yes	yes	yes	yes	yes	no	yes	4	0.861
129	68	male	8	No	25.8645	59	152	2.5	0.7	50	154	2.1	0.6	71	yes	no	no	1	1	yes	yes	yes	yes	2	no	no	no	no	no	no	no	no	no	no	yes	no	yes	no	1	yes	yes	no	no	yes	yes	no	yes	2	1
130	63	male	12	No	26.5842	60	124	2	1.5	75	116	2.2	1.5	84	yes	no	yes	0	2	yes	no	no	no	0	no	yes	no	no	no	no	no	no	yes	no	yes	no	yes	yes	2	yes	no	no	no	no	no	no	no	0	1
131	74	male	12	No	24.623	39	160	1.6	0	43	140	3.2	0.6	78	yes	no	yes	0	1	yes	yes	no	no	0	no	yes	no	no	no	no	no	no	no	no	yes	no	no	yes	1	yes	no	no	no	no	no	no	no	0	1
132	55	male	8	No	30.9767	46	130	2.7	0.2	41	131	1.7	0.2	69	yes	no	no	1	1	yes	no	no	no	0	no	no	no	no	no	no	no	no	no	no	yes	no	yes	no	1	yes	no	no	no	no	no	no	no	0	0.893
133	77	female	10	No	34.9636	45	142	3.8	0.7	48	142	3.6		50	yes	no	no	1	1	no	no	yes	yes	2	no	no	no	no	no	no	no	no	no	no	yes	no	yes	no	1	no	no	yes	no	yes	yes	no	yes	2	0.569
134	77	male	5	No	29.7619	51	138	2.3	0.7	51	138	2.2	0.9	96	no	no	no		0	yes	yes	yes	yes	2	no	yes	no	no	no	no	no	no	no	no	yes	no	yes	yes	2	yes	no	yes	no	yes	yes	no	yes	2	1
135	54	male	4	Yes	36.6627	58	137	2.7	0.5	49	134	2.1	1	72	yes	no	yes	0	2	yes	no	no	no	0	no	yes	no	no	no	no	no	no	yes	no	yes	no	yes	yes	2	yes	no	no	no	no	no	no	no	0	1
136	70	male	11	No	28.7274	49	136	1.4	0.4	49	142	1.5	0.2	95	yes	no	no	1	1	yes	yes	yes	yes	2	no	no	no	no	no	no	yes	no	no	no	yes	no	yes	no	2	yes	yes	no	yes	yes	yes	no	yes	3	1
137	73	female	5	No	32.0461	35	150	3.4	1.5	35	145	3.9	2	54	yes	no	yes	0	2	no	no	yes	yes	1	no	yes	no	no	no	no	no	no	no	no	yes	no	yes	yes	2	no	no	no	no	yes	no	yes	yes	1	0.067
138	56	male	6	No	25.2078	53	141	2.9	0.2	56	134	3.3	0.2	89	yes	no	no	1	1	no	no	no	no	0	no	no	no	no	no	no	no	no	no	no	yes	no	yes	no	1	no	no	no	no	no	no	no	no	0	0.843
139	55	male	6	No	23.8227	52	128	1.3	2.2	55	142	1.4	3.5	71	yes	no	no	1	1	yes	yes	no	no	0	no	no	no	no	no	no	no	no	no	no	yes	no	yes	no	1	yes	no	no	no	no	no	no	no	0	1
140	73	male	10	No	23.7228	54	125	1.5	0.4	57	135	1.4	0.3	73	yes	no	no	1	1	yes	yes	no	no	0	no	no	no	no	no	no	no	no	no	no	yes	no	yes	no	1	yes	no	no	no	no	no	no	no	0	0.843
141	58	male	4	Yes	28.3604	53	126		0.7	52	140	1.2	0.9	98	yes	no	no	1	1	no	no	yes	yes	1	no	no	no	no	no	no	no	no	no	no	yes	no	yes	no	1	no	no	no	no	yes	yes	no	yes	1	1
142	61	male	13	No	25.2163	56	140	3.2	1.5	57	140	3.1	1.3	79	yes	no	yes	0	2	yes	yes	no	yes	1	no	yes	no	yes	no	no	no	no	no	no	yes	no	yes	yes	2	yes	no	yes	no	no	no	no	yes	1	0.843
143	65	female	15	No	39.4421	42	156	2.2	1.5	41	180	2.2	3.1	68	yes	no	no	1	1	yes	yes	yes	yes	3	no	no	no	no	no	no	no	no	no	no	yes	no	yes	no	1	yes	yes	yes	no	yes	yes	no	yes	3	0.687
144	78	male	16	No	35.8327	51	130	2	1.4	51	158	2.1	0.9	84	yes	yes	no	0	1	yes	no	yes	yes	3	yes	no	no	no	no	no	no	no	no	no	yes	yes	yes	no	1	yes	yes	yes	no	yes	yes	no	yes	3	0.811
145	49	male	7	Yes	31.9508	57	104	2.7	2	57	121	3.2	1.5	104	yes	yes	no	0	1	yes	no	no	no	0	yes	no	no	no	no	no	no	no	no	yes	yes	yes	yes	no	1	yes	no	no	no	no	no	no	no	0	1
146	77	male	3	No	29.4078	53	141	2.2	14	46	138	1.9	5.4	166	yes	no	no	1	1	yes	no	no	yes	1	no	no	no	no	no	no	no	no	yes	no	yes	no	yes	no	1	yes	no	yes	no	no	no	no	yes	1	1
147	58	female	5	Yes	29.0606	48	149	2	1	48	132		2.56	52	yes	no	no	0	2	yes	yes	yes	yes	3	no	no	no	no	no	no	yes	no	no	no	yes	no	yes	no	2	yes	yes	yes	no	yes	no	yes	yes	3	0.843
148	70	male	10	Yes	29.668	52	150	3.1	0.3	59	137	4.3	0.2	98	yes	no	no	1	1	yes	yes	no	no	0	no	no	no	no	no	no	no	no	no	no	yes	no	yes	no	1	yes	no	no	no	no	no	no	no	0	0.807
149	52	male	10	No	27.7646	54	145	1.3	0.3	51	146	1.2	0.3	79	yes	no	no	1	1	yes	yes	no	no	0	no	yes	no	no	no	no	no	no	no	no	yes	no	yes	yes	2	yes	no	no	no	no	no	no	no	0	1
150	77	female	10	No	29.9376	55	150	0.9	0.5	61	146	1.1	0.5	52	yes	no	yes	0	2	yes	no	yes	yes	3	no	yes	no	no	no	no	no	no	yes	no	yes	no	yes	yes	2	yes	yes	no	yes	yes	yes	no	yes	3
151	78	male	11	Yes	28.0497	44	144	1.1	0.3	52	134	1.3	0.8	70	yes	no	no	1	1	no	no	no	no	0	no	no	no	no	no	no	no	no	no	no	yes	no	yes	no	1	no	no	no	no	no	no	no	no	0	1
152	85	male	13	No	27.3797	45	164	1.9	1.2	48	145	2.1	1.1	126	yes	no	no	1	1	yes	yes	yes	yes	1	no	no	no	no	no	no	no	no	no	no	yes	no	yes	no	1	yes	no	no	yes	yes	yes	no	yes	2	0.843
153	83	male	7	No	28.0864	48	114	1.9	0.4	49	109	2.1	0.2	105	no	no	no		0	yes	no	yes	yes	3	no	no	no	no	no	no	no	no	yes	no	no	no	no	no	0	yes	yes	yes	no	yes	yes	no	yes	3	0.683
154	70	female	9	No	35.3629	58	110	1.6	0.6	54	122	1.3	0.6	79	yes	yes	no	0	1	yes	no	no	no	0	yes	no	no	no	no	no	no	no	no	yes	yes	yes	yes	no	1	yes	no	no	no	no	no	no	no	0	0.807
155	76	male	7	No	24.6537	54	118	3.2	1.5	52	128	3.7	0.6	110	yes	no	no	1	1	no	no	no	no	0	no	no	no	no	no	no	no	no	no	no	yes	no	yes	no	1	no	no	no	no	no	no	no	no	0	0.683
156	62	male	8	No	27.1664	39	118	1.6	0.7	45	139	1.8		98	yes	no	yes	0	1	yes	no	yes	yes	1	no	yes	no	no	no	no	no	no	no	yes	yes	no	no	yes	1	yes	no	no	no	yes	yes	no	yes	1	1
157	85	male	11	No	23.2438	44	142	4.2	17.8	45	130	4.6	22.8	82	no	no	no		0	no	no	yes	yes	3	no	no	no	no	no	no	no	no	no	no	no	no	no	no	0	no	no	yes	yes	yes	no	yes	yes	3	0.775
158	47	male	6	No	28.0102	53	131	1.3	0.2	48	140	0.5	0.2	76	yes	no	no	1	1	yes	yes	no	no	0	no	no	no	no	no	no	no	no	no	no	yes	no	yes	no	1	yes	no	no	no	no	no	no	no	0	0.843
159	58	female	5	No	28.699	78	141	2.1	1.7	59	129	2.1	0.4	55	yes	yes	no	0	1	yes	no	no	yes	2	yes	no	no	no	no	no	no	no	no	yes	yes	yes	yes	no	1	yes	yes	yes	yes	yes	no	yes	yes	4	1
160	77	female	8	No	28.9062	51	130	2.4	0.4	48	105	2.6	0.7	80	no	no	no		0	yes	yes	yes	yes	2	no	no	no	no	no	no	no	no	no	no	no	no	no	no	0	yes	yes	no	no	yes	no	yes	yes	2	0.775
161	68	male	9	Yes	24.0741	40	112	2.5	0.3	36	124	2.4		59	yes	no	yes	0	2	no	no	no	no	0	no	yes	no	no	no	no	no	no	no	no	yes	no	yes	yes	2	no	no	no	no	no	no	no	no	0	0.687
162	49	male	6	Yes	31.8342	36	139	1.9	1.5	35	125	2.3	0.8	113	yes	no	yes	0	2	no	no	no	no	0	no	yes	no	no	no	no	no	no	no	no	yes	no	yes	yes	2	no	no	no	no	no	no	no	no	0	0.843
163	71	female	6	No	48.2576	53	148	2.4	1	50	150	2.2		68	yes	no	no	1	1	no	no	yes	yes	3	no	no	no	no	no	no	no	no	no	no	yes	no	yes	no	1	yes	yes	yes	yes	yes	yes	no	yes	4	0.775
164	58	male	5	No	32.0503	56	160	3.2	1.9	60	138	3.8	0.6	72	yes	no	no	1	1	yes	no	yes	yes	3	no	no	no	no	no	no	no	no	yes	no	yes	no	yes	no	1	yes	yes	yes	no	yes	yes	no	yes	3	1
165	74	female	9	No	28.6851	50	112	2.3	0.5	45	120	2.3	1.1	78	yes	no	no	1	1	yes	yes	yes	yes	3	no	no	no	no	no	no	no	no	no	no	yes	no	yes	no	1	yes	no	yes	yes	yes	yes	no	yes	3	0.807
166	68	male	14	No	33.0295	63	146	3.3	2.7	61	141	2.8	3.7	74	yes	no	yes	0	2	no	no	yes	yes	1	no	yes	no	yes	no	no	no	no	no	no	yes	no	yes	yes	2	no	no	yes	no	yes	no	yes	yes	2	0.893
167	77	male	5	No	34.0203	39	130	2.4	0.4	39	120	2.1	0.3	127	yes	no	yes	0	2	yes	yes	no	no	0	no	yes	no	no	no	no	no	no	no	no	yes	no	yes	yes	2	yes	no	no	no	no	no	no	no	0	0.893
168	57	male	8	No	35.4938	52	134	0	2.2	59	152	1.5	1.2	66	yes	no	no	1	1	yes	yes	yes	yes	2	no	no	no	no	no	no	no	no	no	no	yes	no	yes	no	1	yes	no	yes	no	yes	yes	no	yes	2	0.805
169	67	male	12	No	35.9803	43	140	2.5	0.3	46	140	3.1	0.5	78	yes	no	yes	0	2	yes	yes	yes	yes	2	no	yes	no	no	no	no	no	no	no	no	yes	no	yes	yes	2	yes	yes	no	no	yes	yes	no	yes	2	0.843
170	70	male	12	Yes	21.2245	46	132	2	4.1	45	146	1.8	4.2	64	yes	no	yes	0	2	yes	yes	yes	yes	1	no	yes	no	no	no	no	no	no	no	no	yes	no	yes	yes	2	yes	no	no	no	yes	yes	no	yes	1	0.719
171	70	male	17	No	32.7919	55	132	2.6	0.9	51	138	2	0.3	79	yes	yes	no	0	1	yes	yes	yes	yes	2	yes	no	no	no	no	no	no	no	no	no	yes	yes	yes	no	1	yes	no	yes	no	yes	yes	no	yes	2	0.843
172	67	male	7	No	34.0866	38	137	1.8	0.3	50	132	2	0.3	83	yes	no	no	1	1	no	no	yes	yes	2	no	no	no	no	no	no	no	no	no	no	yes	no	yes	no	1	no	no	yes	no	yes	no	yes	yes	2	1
173	61	male	11	Yes	25.6402	44	148	1.8	2.3	40	164	1.4		90	yes	yes	yes	0	2	yes	no	no	no	0	yes	yes	no	yes	no	no	no	no	no	yes	yes	yes	yes	yes	2	yes	no	no	no	no	no	no	no	0	1
174	73	male	6	No	25.5937	47	150	2.8	0.8	49	134	2.7	1.2	89	yes	yes	yes	0	1	yes	yes	yes	yes	3	yes	yes	no	no	no	no	no	no	no	no	yes	yes	no	yes	1	yes	yes	no	yes	yes	yes	no	yes	3	0.807
175	71	male	5	No	27.4529	44	130	3.2	1.5	47	122	2.9		81	no	no	no		0	yes	no	no	yes	1	no	no	no	no	no	no	no	no	yes	no	no	no	no	no	0	yes	no	yes	no	no	no	no	yes	1	0.811
176	68	male	13	Yes	32.7449	49	132	1.2	0.3	47	125	1.6	0	74	no	no	no		0	yes	no	yes	yes	2	no	no	no	no	no	no	no	no	no	yes	no	no	no	no	0	yes	no	no	yes	yes	yes	no	yes	2	0.893
177	58	female	6	Yes	26.6728	45	135	2.6	3.3	43	124	3.6	1.5	78	yes	no	yes	0	1	yes	no	yes	yes	2	no	yes	no	no	no	no	no	no	no	yes	yes	no	no	yes	1	yes	no	yes	no	yes	yes	no	yes	2	0.719
178	59	female	6	No	32.788	42	138	3.6	0	46	140	3.4	0.1	68	no	no	no		0	yes	no	no	yes	2	no	no	no	no	no	no	no	no	no	yes	no	no	no	no	0	yes	no	yes	yes	no	no	no	yes	2	0.843
179	64	male	9	No	29.6296	64	130	0.9	0.7	57	138	0.9	0.5	75	yes	no	no	1	1	yes	no	no	no	0	no	no	no	no	no	no	yes	no	yes	no	yes	no	yes	no	2	yes	no	no	no	no	no	no	no	0	0.843
180	60	male	22	Yes	35.6647	73	152	0.9	0.2	45	142	0.7		85	yes	yes	no	0	1	yes	no	yes	yes	3	yes	no	no	no	no	no	no	no	no	yes	yes	yes	yes	no	1	yes	yes	yes	no	yes	yes	no	yes	3	0.807
181	62	male	6	No	25.1429	50	135	2.6	0.4	47	120	2.8	0.2	64	yes	no	no	1	1	yes	yes	yes	yes	2	no	no	no	no	no	no	no	no	no	no	yes	no	yes	no	1	yes	yes	no	no	yes	yes	no	yes	2	0.843
182	77	female	6	No	21.9899	46	148	1.6	0.3	51	125	1.9	0.2	78	no	no	no		0	no	no	yes	yes	2	no	no	no	no	no	no	no	no	no	no	no	no	no	no	0	no	yes	no	no	yes	no	yes	yes	2	1
183	72	male	6	No	36.8313	45	127	2.1	0.5	49	146	2.1	2.6	84	yes	no	yes	0	2	no	no	yes	yes	2	no	yes	no	no	no	no	no	no	no	no	yes	no	yes	yes	2	no	yes	no	no	yes	yes	no	yes	2	0.298
184	76	male	14	No	25.9455	49	135	2.5	4.2	56	120	2.1	4.4	84	yes	no	no	1	1	no	no	no	no	0	no	no	no	no	no	no	no	no	no	no	yes	no	yes	no	1	no	yes	yes	yes	yes	no	yes	yes	4	0.805
185	83	male	10	No	23.1481	44	162	3.4	21.3	36	135	3.4		129	yes	no	yes	0	1	no	no	yes	yes	3	no	yes	no	yes	no	no	no	no	no	no	yes	no	no	yes	1	no	yes	yes	yes	yes	no	yes	yes	4	0.843
186	56	male	6	No	28.0104	49	138	1.5	0.4	52	130	1.5	0.3	86	yes	no	no	1	1	yes	yes	no	no	0	no	no	no	no	no	no	no	no	no	no	yes	no	yes	no	1	yes	no	yes	no	no	no	no	yes	1	0.651
187	77	male	8	No	30.5556	54	138	2	0.6	49	142	2.3		84	yes	no	no	1	1	no	no	yes	yes	3	no	no	no	no	no	no	no	no	no	no	yes	no	yes	no	1	no	yes	yes	no	yes	no	yes	yes	3	0.843
188	68	male	34	No	30.0838	51	140	3.4	9.4	54	144	3.8		125	yes	yes	no	0	1	yes	yes	yes	yes	1	yes	no	no	no	no	no	no	no	no	no	yes	yes	yes	no	1	yes	no	no	no	yes	yes	no	yes	1	0.775
189	72	male	11	No	32.5619	53	150	2.5	0.45	58	164	2.2		94	yes	yes	yes	0	1	yes	yes	yes	yes	3	yes	yes	no	no	no	no	no	no	no	no	yes	yes	no	yes	1	yes	yes	yes	no	yes	yes	no	yes	3	0.843
190	54	female	6	No	32.831	52	108	2.5	1.5	53	120	2.5	1.5	56	yes	no	no	1	1	yes	no	no	yes	1	no	no	no	no	no	no	no	no	no	yes	yes	no	yes	no	1	yes	no	yes	no	no	no	no	yes	1	0.775
191	67	male	13	No	28.4055	55	155	2.6	2.2	48	143	2.5	2.5	87	yes	no	no	1	1	yes	yes	yes	yes	2	no	yes	no	yes	no	no	no	no	no	no	yes	no	yes	yes	2	yes	yes	no	no	yes	yes	no	yes	2	1
192	66	male	10	No	32.7859	40	140	2.3	0.5	39	146	1.9	0.6	89	yes	no	no	1	1	yes	yes	yes	yes	2	no	no	no	no	no	no	no	no	no	no	yes	no	yes	no	1	yes	yes	no	no	yes	no	yes	yes	2	0.843
193	66	male	5	No	32.1952	40	138	2.3	0.1	41	140	3.9	0.1	89	yes	no	no	1	1	yes	yes	no	no	0	no	no	no	no	no	no	no	no	no	no	yes	no	yes	no	1	yes	no	no	no	no	no	no	no	0	1
194	69	male	11	No	28.3675	60	122	1.2	0.6	52	138	1.2	1.6	92	yes	no	yes	0	2	yes	yes	yes	yes	4	no	yes	no	yes	no	no	no	no	no	no	yes	no	yes	yes	2	yes	yes	yes	yes	yes	yes	no	yes	4	1
195	68	male	10	No	32.0988	41	163	2	9.3	50	128	2	10.4	139	yes	no	no	1	1	yes	no	yes	yes	4	no	yes	no	no	no	no	no	no	no	yes	yes	no	yes	yes	2	yes	yes	yes	yes	yes	yes	no	yes	4	0.651
196	78	male	6	No	26.7755	46	132	2.6	1.1	48	144	1.5		93	yes	no	yes	0	2	yes	yes	yes	yes	2	no	yes	no	no	no	no	no	no	no	no	yes	no	yes	yes	2	yes	yes	no	no	yes	yes	no	yes	2	0.861
197	37	female	8	No	36.5713	79	117	3.1	1	66	120	2.3	0.4	45	yes	yes	yes	0	2	no	no	no	no	0	yes	yes	no	no	no	no	no	no	no	no	yes	yes	yes	yes	2	no	no	no	no	no	no	no	no	0	0.805
198	70	male	6	No	30.2469	48	154	2.1	0.4	48	124	2	0.8	108	yes	no	no	1	1	yes	yes	yes	yes	4	no	no	no	no	no	no	no	no	no	no	yes	no	yes	no	1	yes	yes	yes	yes	yes	yes	no	yes	4	1
199	76	female	7	No	29.271	53	175	2.7	0.9	54	161	2.1	11.4	61	yes	no	no	1	1	yes	no	yes	yes	3	no	no	no	no	no	no	no	no	yes	no	yes	no	yes	no	1	yes	no	yes	yes	yes	no	yes	yes	3	0.805
200	62	male	6	No	25.9455	62	160	3.9	1.5	71	134	3.4	1.5	66	yes	no	no	1	1	yes	yes	no	no	0	no	no	no	no	no	no	no	no	no	no	yes	no	yes	no	1	yes	no	no	no	no	no	no	no	0	1
201	72	male	7	No	32.9507	38	130	2	1.6	40	130	2.5	0.6	86	yes	no	no	1	1	yes	no	no	no	0	no	no	no	no	no	no	no	no	no	no	yes	no	yes	no	1	yes	no	no	no	no	no	no	no	0	1
202	85	male	13	No	31.6374	55	140	3.3	2.4	66	150	4.3	3	80	yes	no	yes	0	2	yes	yes	no	no	0	no	yes	no	no	no	no	no	no	no	no	yes	no	yes	yes	2	yes	no	no	no	no	no	no	no	0	0.807
203	66	male	13	No	27.0842	41	120	1.4	0.2	42	135	2	0.1	82	yes	no	no	1	1	yes	yes	yes	yes	3	no	no	no	no	no	no	no	no	no	no	yes	no	yes	no	1	yes	yes	yes	no	yes	no	yes	yes	3	0.843
204	79	male	6	No	27.1314	43	120	2.5	0.2	41	130	2.5	0.1	90	no	no	no		0	yes	no	yes	yes	2	no	no	no	no	no	no	no	no	no	no	no	no	no	no	0	yes	yes	no	no	yes	no	yes	yes	2	0.861
205	62	male	7	Yes	24.0213	41	116	2	1.5	42	126	2.3	1.5	88	yes	no	no	1	1	yes	yes	no	no	0	no	no	no	no	no	no	no	no	no	no	yes	no	yes	no	1	yes	no	no	no	no	no	no	no	0	1
206	51	male	6	Yes	32.0095					50	152	1.7	0.2	67	no	no	no		0	no	no	no	no	0	no	yes	no	yes	no	no	no	no	yes	no	yes	no	no	yes	1	yes	no	no	no	yes	yes	no	yes	1	0.893
207	70	male	7	No	24.8971	43	130	2.6	5.1	53	120	3.4	4	74	yes	no	yes	0	2	no	no	no	no	0	no	yes	no	no	no	no	no	no	no	no	yes	no	yes	yes	2	no	no	no	no	yes	yes	no	yes	1	1
208	84	female	9	No	27.9155	50	130	3.1	1.5	50	139	2.9	1.5	108	no	no	no		0	yes	no	yes	yes	3	no	no	no	no	no	no	no	no	no	no	yes	no	yes	no	1	yes	yes	no	yes	yes	no	yes	yes	3	0.897
209	66	female	9	No	24.3046	37	122	2.4	0.1	37	132	2.3	0	47	no	no	no		0	yes	yes	no	yes	2	no	no	no	no	no	no	no	no	no	no	no	no	no	no	0	yes	yes	yes	no	no	no	no	yes	2	0.805
210	73	female	5	No	28.7197					45	132	3.4	0.9	82	no	no	no		0	no	no	no	no	0	no	no	no	no	no	no	no	no	no	no	no	no	no	no	0	yes	yes	yes	yes	yes	yes	no	yes	4	0.775
211	60	male	7	No	38.7716	48		1.3	0.2	47	145	1.4	0.2	85	no	no	no		0	yes	no	no	yes	2	no	no	no	no	no	no	no	no	no	yes	no	no	no	no	0	yes	yes	yes	no	no	no	no	yes	2	0.807
212	47	female	7	Yes	33.8972	57	148	2.3	1.7	67	148	2.6	1.7	50	yes	no	yes	0	2	no	no	yes	yes	1	no	yes	no	no	no	no	no	no	no	no	yes	no	yes	yes	2	no	no	no	no	yes	yes	no	yes	1	0.843
213	67	male	9	No	30.3673	55	140	1.7	7.7	43	130	1.9	3.5	118	yes	no	yes	0	2	no	no	yes	yes	3	no	yes	no	no	no	no	no	no	no	no	yes	no	yes	yes	2	no	yes	yes	no	yes	no	yes	yes	3	1
214	53	male	8	No	25.2493	49	124	2.4	0.2	45	118	2.6	0.2	85	yes	no	yes	0	2	no	no	no	no	0	no	yes	no	no	no	no	no	no	no	no	yes	no	yes	yes	2	no	no	no	no	no	no	no	no	0	1
215	80	male	12	No	24.0741	52	130		1.1	59	129	1.6	3.5	175	no	no	no		0	yes	yes	yes	yes	4	no	no	no	no	no	no	no	no	no	no	no	no	no	no	0	yes	yes	yes	yes	yes	yes	no	yes	4	0.775
216	66	male	12	No	28.4082	49	128	4.1	0	53	128	3.9	1.5	105	yes	yes	no	0	1	yes	yes	no	no	0	yes	no	no	no	no	no	no	no	no	no	yes	yes	yes	no	1	yes	no	no	no	no	no	no	no	0	0.805
217	69	female	8	No	23.7954	58	138	2.1	0.3	55	132	1.9	0.3	62	yes	yes	no	0	0	yes	yes	no	yes	2	yes	no	no	no	no	no	no	no	no	no	yes	yes	no	no	0	yes	yes	yes	no	no	no	no	yes	2	1
218	64	female	9	No	24.0055	40	100	1.3	0.8	43	128	2.7	0.3	59	yes	no	yes	0	2	yes	yes	no	no	0	no	yes	no	no	no	no	no	no	no	no	yes	no	yes	yes	2	yes	no	no	no	no	no	no	no	0	0.805
219	67	male	8	No	31.055	47	144	1.8	1.8	57	143	1.1	6.9	91	yes	no	yes	0	2	yes	no	no	yes	1	no	yes	no	no	no	no	no	no	no	yes	yes	no	yes	yes	2	yes	no	yes	no	yes	yes	no	yes	2	1
220	72	male	9	No	24.3438	52	118	2.3	0.2	54	126	2.4	0.6	96	yes	no	yes	0	1	no	no	yes	yes	3	no	yes	no	yes	no	no	no	no	no	no	yes	no	no	yes	1	no	no	yes	yes	yes	yes	no	yes	3	1
221	67	male	11	Yes	22.9441	72	115	2.3	0.6	46	125	2.6	0.3	81	yes	no	yes	0	2	yes	yes	yes	yes	2	no	yes	no	no	no	no	no	no	no	no	yes	no	yes	yes	2	yes	no	yes	no	yes	no	yes	yes	2	1
222	80	male	7	No	30.8979	52	130	2.7	5.8	48	124	3.3	1.6	92	no	no	no		0	yes	yes	no	yes	1	no	no	no	no	no	no	no	no	no	no	no	no	no	no	0	no	no	yes	no	no	no	no	yes	1	0.861
223	66	male	6	No	27.7743	38	144	2.1	0.2	35	144	2	0.3	82	no	no	no		0	yes	yes	yes	yes	3	no	no	no	no	no	no	no	no	no	no	no	no	no	no	0	yes	yes	yes	no	yes	yes	yes	yes	3	0.897
224	60	female	9	No	40.0367	52	139	3.2	0.4	62	139	3.2	1	48	yes	no	no	1	1	no	no	no	no	0	no	no	no	no	no	no	no	no	no	no	yes	no	yes	no	1	no	no	no	no	no	no	no	no	0	1
225	64	male	9	No	29.0612	46	144	1.3	0.4	45	138	1.7	0.5	96	yes	no	no	1	1	no	no	yes	yes	2	no	no	no	no	no	no	no	no	yes	no	yes	no	yes	no	1	yes	no	no	yes	yes	yes	no	yes	2	1
226	66	male	20	No	31.3146	56	118		0.3	58	118	2.1	0.4	56	yes	yes	no	0	1	yes	yes	yes	yes	1	yes	no	no	no	no	no	no	no	no	no	yes	yes	yes	no	1	yes	no	no	no	yes	yes	no	yes	1	1
227	77	male	11	No	28.7356	62	170	1.4	6.6	59	138	1	7.1	103	yes	no	yes	0	2	yes	yes	yes	yes	1	no	yes	no	no	no	no	no	no	no	no	yes	no	yes	yes	2	yes	no	no	no	yes	yes	no	yes	1	1
228	60	male	7	No	25.1808	46	112	2	1.7	54	120	2.6	1.4	85	yes	no	no	1	1	yes	yes	yes	yes	2	no	no	no	no	no	no	no	no	no	no	yes	no	yes	no	1	yes	yes	no	no	yes	yes	no	yes	2	0.861
229	66	male	13	No	27.7778	44	155	1.6	0.7	52	149	1.5	0.3	90	yes	no	no	1	1	yes	no	no	yes	2	no	no	no	no	no	no	no	no	no	yes	yes	no	yes	no	1	yes	yes	yes	no	no	no	no	yes	2	0.805
230	50	male	12	Yes	37.8138	72	131	2.9	58.9	58	145	2.8	7.4	84	yes	yes	yes	0	2	yes	yes	yes	yes	2	yes	yes	no	no	no	no	no	no	no	no	yes	yes	yes	yes	2	yes	no	no	yes	yes	yes	yes	yes	2	0.284
231	61	male	9	No	31.0204	44	120	1.21		48	118	1.42	0.2	81	yes	no	no	1	1	yes	yes	no	yes	1	no	no	no	no	no	no	no	no	no	no	yes	no	yes	no	1	yes	yes	no	no	no	no	no	yes	1	0.807
232	63	male	10	No	29.6296	47	144	2.5	1.7	56	144	2.2	3.4	73	yes	no	no	0	2	yes	yes	yes	yes	1	no	no	no	no	no	yes	no	no	no	no	yes	no	yes	no	2	yes	no	no	no	yes	yes	no	yes	1	0.843
233	76	male	7	No	30.4367	55	150	1.1	0.6	57	160	0.8	0.9	58	yes	no	yes	0	2	yes	yes	no	yes	1	no	yes	no	no	no	no	no	no	no	no	yes	no	yes	yes	2	yes	yes	no	no	no	no	no	yes	1	0.719
234	57	male	8	No	33.2086	45	120	2.5	0.1	37	115	1.6	0.2	102	yes	no	no	1	1	yes	yes	no	no	0	no	no	no	no	no	no	no	no	no	yes	yes	no	yes	no	1	yes	no	no	no	no	no	no	no	0	1
235	81	male	9	No	31.5559	45	140	2.8	5.3	45	154	3.3	3.3	106	yes	no	no	1	1	yes	no	yes	yes	1	no	no	no	no	no	no	no	no	yes	no	yes	no	yes	no	1	yes	yes	no	no	yes	yes	no	yes	2	0.893
236	63	female	7	No	30.4498	40	138	3.8	1.5	44	144	2.6	1.5	79	no	no	no		0	yes	yes	yes	yes	2	no	no	no	no	no	no	no	no	no	no	no	no	no	no	0	yes	yes	no	no	yes	yes	no	yes	2	0.843
237	69	female	19	No	29.6875	57	180	1.3	1.7	60	143	1	1.2	75	yes	yes	no	0	1	yes	yes	no	yes	1	yes	no	no	no	no	no	no	no	no	no	yes	yes	yes	no	1	yes	yes	no	no	no	no	no	yes	1	1
238	66	female	9	No	25.2174	47	156	1.3	2.4	48	166	1.3	2.8	62	yes	no	no	1	1	yes	yes	no	yes	1	no	no	no	no	no	no	no	no	no	no	yes	no	yes	no	1	yes	yes	no	no	no	no	no	yes	1	1
239	62	female	11	No	36.8851	47	120	2	0.3	44	126	1.9	1.2	48	yes	no	yes	0	3	yes	yes	yes	yes	2	no	yes	no	no	no	yes	no	no	no	no	yes	no	yes	yes	3	yes	yes	no	no	yes	yes	no	yes	2	0.807
240	78	male	6	No	25.6173	46		2.1	0.3	50		2.2	3.2	86	yes	no	no	1	1	yes	yes	yes	yes	2	no	no	no	no	no	no	no	no	no	no	yes	no	yes	no	1	yes	no	yes	no	yes	no	yes	yes	2
241	63	male	9	No	30.9304	43	130	1.8	8.7	50	130	2.1	10.8	81	yes	no	no	1	1	yes	yes	no	no	0	no	no	no	no	no	no	no	no	no	no	yes	no	yes	no	1	yes	no	no	no	no	no	no	no	0	0.843
242	64	female	15	No	29.3575	49	146	3.4	2.2	48	130	2.4	1	66	yes	yes	no	0	0	no	no	no	yes	1	yes	no	no	no	no	no	no	no	no	no	yes	yes	no	no	0	no	no	no	yes	no	no	no	yes	1	1
243	63	male	8	No	27.1706	56	134	2.5		61	146	1.9		94	yes	yes	yes	0	2	yes	yes	no	no	0	yes	yes	no	no	no	no	no	no	no	no	yes	yes	yes	yes	2	yes	no	no	no	no	no	no	no	0	1
244	60	male	5	Yes	27.1178	46	142	1.3	0.4	44	134	1.5	0.5	101	yes	no	no	1	1	yes	yes	no	yes	1	no	no	no	no	no	no	no	no	no	no	yes	no	yes	no	1	yes	no	yes	no	no	no	no	yes	1	0.893
245	69	female	12	No	22.0317	55	156	2.1	1.2	52	140	1.9	0.5	50	yes	no	yes	0	1	yes	no	yes	yes	1	no	yes	no	no	no	no	no	no	no	yes	yes	no	no	yes	1	yes	no	no	no	yes	no	yes	yes	1	0.843
246	55	male	4	No	33.771	52	120	1.6	1.5	47	112	1.5	0.7	103	yes	no	yes	0	2	yes	yes	yes	yes	1	no	yes	no	no	no	no	no	no	no	no	yes	no	yes	yes	2	yes	no	no	no	yes	yes	no	yes	1	1
247	75	male	12	No	27.1731	60	140	2.1	4.7	56	125	2	3.5	98	yes	yes	no	0	0	yes	yes	yes	yes	3	yes	no	no	no	no	no	no	no	no	no	yes	yes	no	no	0	yes	no	yes	yes	yes	no	yes	yes	3	0.893
248	59	female	16	No	24.7721	49	130	2.7	0.3	49	128	2.8	0.3	109	yes	yes	no	0	1	yes	yes	yes	yes	1	yes	no	no	no	no	no	no	no	no	no	yes	yes	yes	no	1	yes	no	no	no	yes	yes	no	yes	1	1
249	72	male	9	No	28.6661	56	120	2	0.4	59	138	2.4	0.6	95	yes	no	yes	0	2	yes	yes	no	yes	1	no	yes	no	no	no	no	no	no	no	no	yes	no	yes	yes	2	yes	yes	no	no	no	no	no	yes	1	1
250	66	male	7	Yes	20.5191	43	150	1.8	2.6	46	180	2.2	0.5	64	yes	yes	yes	0	2	yes	no	yes	yes	2	yes	yes	no	no	no	no	no	no	no	no	yes	yes	yes	yes	2	yes	no	yes	no	yes	yes	no	yes	2	0.737
251	55	female	11	No	32.2708					56	123	3	0.3	55	no	no	no		0	no	no	no	no	0	no	no	no	no	no	no	no	no	no	yes	yes	no	yes	no	1	yes	yes	no	no	no	no	no	yes	1	0.811
252	77	male	6	No	28.699	50	130	2.3	4.1	51	130	2.5	3.7	86	yes	no	no	1	1	yes	no	no	yes	1	no	no	no	no	no	no	no	no	yes	no	yes	no	yes	no	1	yes	no	yes	no	no	no	no	yes	1	0.893
253	67	male	14	No	27.1731	52	148	1.8	0.5	51	121	2.2	0.4	90	yes	yes	no	0	1	yes	no	no	no	0	yes	no	no	no	no	no	no	no	no	no	yes	yes	yes	no	1	yes	no	no	no	no	no	no	no	0	0.807
254	63	female	11	No	27.0416	51	130	2.7	0.9	49	130	2.9	0.6	72	yes	no	yes	0	2	no	no	yes	yes	2	no	yes	no	no	no	no	no	no	no	no	yes	no	yes	yes	2	no	no	yes	no	yes	no	yes	yes	2	0.298
255	64	female	4	Yes	25.8166	51	134	2.2	0.5	51	148	2.2	0.3	82	yes	no	no	1	1	yes	yes	yes	yes	2	no	no	no	no	no	no	no	no	no	no	yes	no	yes	no	1	yes	yes	no	no	yes	yes	no	yes	2	1
256	73	female	11	No	33.8741	46	125	0.8	1	45	120	1.4	0.9	79	no	no	no		0	yes	yes	no	no	0	no	no	no	no	no	no	no	no	no	no	no	no	no	no	0	yes	no	no	no	no	no	no	no	0	0.298
257	80	male	36	No	29.7578	50	124	1.5	1.8	45	132	1.7	0.8	100	yes	no	yes	0	2	yes	yes	yes	yes	1	no	yes	no	no	no	yes	no	no	no	no	yes	no	no	yes	2	yes	no	no	no	yes	no	yes	yes	1	1
258	70	female	13	No	28.3737	51	132	3.3	1.4	52	140	2.5	1.6	65	yes	yes	no	0	0	yes	yes	no	no	0	yes	no	no	no	no	no	no	no	no	no	yes	yes	no	no	0	yes	no	no	no	no	no	no	no	0	0.807
259	64	female	15	No	30.8594	45	155	2.1	1.4	48	132	2.5	1.5	59	yes	no	yes	0	2	yes	yes	yes	yes	3	no	yes	no	no	no	no	no	no	no	no	yes	no	yes	yes	2	yes	yes	no	yes	yes	yes	yes	yes	3	0.769
260	75	female	10	No	34.2504	53	142	2.1	0.94	59	136	1.7	1.5	75	yes	no	yes	0	2	yes	no	no	yes	1	no	yes	no	yes	no	no	no	no	no	no	yes	no	yes	yes	2	yes	yes	yes	yes	no	no	no	yes	3	1
261	72	male	8	No	28.9647	56	122	2	8.1	60	135	3.8	5.8	98	yes	yes	no	0	0	yes	no	yes	yes	3	yes	no	no	no	no	no	no	no	no	yes	yes	yes	no	no	0	yes	yes	yes	yes	yes	yes	no	yes	4	0.725
262	76	male	12	No	27.31	49	148	1.6	0.3	57	126	1.5	0.2	84	yes	yes	no	0	1	yes	yes	yes	yes	2	yes	no	no	no	no	no	no	no	no	no	yes	yes	yes	no	1	yes	yes	no	no	yes	yes	no	yes	2	0.569
263	71	male	10	No	35.8342	56	150	1.7	0.4	55	132	1.5	0.3	69	yes	no	no	1	1	yes	yes	yes	yes	2	no	no	no	no	no	no	no	no	no	no	yes	no	yes	no	1	yes	no	yes	no	yes	no	yes	yes	2	0.807
264	54	male	5	No	38.094	34	138	2.7	1	35	154	3.2	1.5	83	yes	no	yes	0	2	yes	yes	yes	yes	2	no	yes	no	no	no	no	no	no	no	no	yes	no	yes	yes	2	yes	no	yes	no	yes	yes	no	yes	2	0.811
265	47	male	8	No	28.3675	58	140	2.2	0.2	76	145	2.8	0.2	78	yes	no	no	1	1	yes	yes	yes	yes	1	no	yes	no	no	no	no	no	no	no	no	yes	no	yes	yes	2	yes	no	no	no	yes	yes	no	yes	1	0.719
266	64	female	9	Yes	32.0073	61	130	1.7	0.6	66	128	1.2	1.2	61	yes	yes	yes	0	2	yes	yes	yes	yes	1	yes	no	no	no	no	no	no	no	no	no	yes	yes	yes	no	1	yes	no	no	no	yes	no	yes	yes	1	0.843
267	64	female	6	No	35.1541	51	140	2	1.8	52	142	2.2	1.6	57	yes	no	yes	0	2	yes	no	no	no	0	no	yes	no	no	no	no	yes	yes	no	yes	yes	no	no	yes	3	yes	no	no	no	no	no	no	no	0	0.737
268	64	female	5	Yes	28.4091	42	120	2.3	0.4	39	142	1.5	0.5	59	yes	no	no	1	1	yes	yes	no	yes	2	no	no	no	no	no	no	no	no	no	no	yes	no	yes	no	1	yes	yes	yes	no	no	no	no	yes	2	0.807
269	65	male	8	No	37.2428	68	170	3	0.2	75	160	2.9	6.1	82	yes	yes	no	0	1	yes	yes	yes	yes	3	yes	no	no	no	no	no	no	no	no	no	yes	yes	yes	no	1	yes	no	yes	yes	yes	no	yes	yes	3	0.843
270	46	female	9	Yes	30.3461	73	134	3.6	0.6	59	124	2.7		56	yes	yes	no	0	1	yes	no	no	no	0	yes	no	no	no	no	no	no	no	yes	no	yes	yes	yes	no	1	yes	no	no	no	no	no	no	no	0	0.651
271	86	female	19	No	27.9421	87	150	2.3		62	160	2.9		76	yes	no	yes	0	2	no	no	yes	yes	3	yes	no	no	no	no	no	no	no	no	no	yes	yes	yes	no	1	no	yes	yes	no	yes	no	yes	yes	3	0.651
272	57	male	5	No	27.4653					60	162	2.1	0.7	78	no	no	no		0	no	no	no	no	0	no	yes	no	yes	no	no	no	no	no	yes	yes	no	yes	yes	2	yes	no	yes	no	no	no	no	yes	1	0.807
273	52	female	6	Yes	30.8248	62	134	1.6	0.7	66	112	3.5	1.7	73	yes	no	no	1	1	yes	no	no	yes	1	no	no	no	no	no	no	no	no	yes	no	yes	no	yes	no	1	yes	no	yes	no	no	no	no	yes	1	1
274	69	male	12	No	21.847	35	135	2.2	0.2	36	140	2.5	0.1	89	no	no	no		0	yes	yes	yes	yes	1	no	no	no	no	no	no	no	no	no	no	no	no	no	no	0	yes	no	no	no	yes	yes	no	yes	1	1
275	72	female	21	Yes	23.9188	49	145	2	5	54	130		34.4	82	yes	no	yes	0	2	yes	yes	no	no	0	no	yes	no	no	no	no	no	no	no	no	yes	no	yes	yes	2	yes	no	no	no	no	no	no	no	0	1
276	79	female	16	No	35.756	41	130	1.1	42.1	38	154	1.4	5.8	84	yes	no	no	1	1	yes	yes	yes	yes	2	no	no	no	no	no	no	no	no	no	no	yes	no	yes	no	1	yes	no	yes	no	yes	yes	no	yes	2	0.807
277	61	male	9	No	34.8008	40	136	4.2	0.3	38	152	3.2	0.2	66	yes	no	yes	0	2	no	no	no	no	0	no	yes	no	no	no	no	no	no	no	no	yes	no	yes	yes	2	no	no	no	no	no	no	no	no	0	0.893
278	83	male	7	No	24.3375	51	110	1.8	0.5	46	146	2.1	0.5	96	yes	no	yes	0	1	yes	no	yes	yes	3	no	yes	no	yes	no	no	no	no	yes	no	yes	no	no	yes	1	yes	yes	yes	no	yes	yes	no	yes	3	0.893
279	70	male	7	No		53	122	1.7	1.4	48	124	1.5	0.9	71	yes	no	no	0	2	yes	no	yes	yes	1	no	no	no	no	no	no	yes	no	no	yes	yes	no	yes	no	2	yes	no	no	no	yes	no	yes	yes	1	1
280	86	male	8	No	35.3415	44	140	2.3	1.5	43	145	2.4	1.5	109	yes	no	no	1	1	yes	no	no	yes	2	no	no	no	no	no	no	no	no	no	no	yes	no	yes	no	1	yes	yes	yes	no	no	no	no	yes	2	0.807
281	48	male	9	No	34.6861	50	172	1.5	0.4	48	154	2	0.3	78	yes	no	no	0	2	yes	no	yes	yes	2	no	no	no	no	no	no	yes	no	no	yes	yes	no	yes	no	2	yes	no	yes	no	yes	no	yes	yes	2	1
282	71	female	11	No	21.4533	55	145	3.3	1.5	60	132	3	1.5	86	yes	yes	yes	0	2	no	no	no	no	0	yes	yes	no	no	no	no	no	no	yes	no	yes	yes	yes	yes	2	yes	no	no	no	no	no	no	no	0	0.807
283	78	male	10	No	25.8806	50	135	2.6		53	126	2.5	0.3	74	yes	no	yes	0	2	yes	yes	no	no	0	no	yes	no	no	no	no	no	no	yes	no	yes	no	yes	yes	2	yes	no	no	no	no	no	no	no	0	1
284	45	male	6	Yes	28.327	73	140	2.4	0.6	63	138	2.5	0.8	81	yes	yes	no	0	1	no	no	no	no	0	yes	no	no	no	no	no	no	no	no	no	yes	yes	yes	no	1	yes	no	no	no	yes	yes	no	yes	1	0.811
285	65	female	6	No	31.9559	59	134	3.2	1.5	62	128	4.6	1.5	68	yes	no	yes	0	2	yes	yes	yes	yes	3	no	yes	no	no	no	no	no	no	no	no	yes	no	yes	yes	2	yes	yes	no	yes	yes	yes	no	yes	3	1
286	65	female	11	No	23.0546	40	120	2.7	0.3	38	144	3	0.6	76	no	no	no		0	yes	yes	no	no	0	no	no	no	no	no	no	no	no	no	no	no	no	no	no	0	yes	yes	no	no	no	no	no	yes	1	1
287	69	female	10	No	24.3827	40	135	1.7	0.3	44	160	2.6	0	91	yes	no	yes	0	2	yes	yes	yes	yes	2	no	yes	no	no	no	no	no	no	no	no	yes	no	yes	yes	2	yes	yes	no	no	yes	yes	no	yes	2	1
288	60	male	5	No	28.5546	44	132	1.55	0.2	63	120	1.48		84	yes	no	no	1	1	yes	yes	no	no	0	no	no	no	no	no	no	no	no	no	no	yes	no	yes	no	1	yes	no	no	no	no	no	no	no	0	1
289	72	male	11	Yes	34.6809	49	159	1.5	39.6	56	183	1.5		82	yes	no	yes	0	2	yes	yes	yes	yes	3	no	yes	no	yes	no	no	no	no	no	no	yes	no	yes	yes	2	yes	yes	no	no	yes	yes	no	yes	3	-0.168
290	76	female	9	No	25.4767	48	150	2.7	0.7	37	156	2.3	1.5	73	yes	no	yes	0	1	yes	yes	yes	yes	2	no	yes	no	no	no	no	no	no	no	no	yes	no	no	yes	1	yes	no	yes	no	yes	yes	no	yes	2	1
291	66	female	5	No	21.7994	51	164	1.8	1	58	135	3.5	0.2	61	yes	no	yes	0	2	yes	no	yes	yes	2	no	yes	no	no	no	no	no	no	no	yes	yes	no	yes	yes	2	yes	yes	no	yes	yes	yes	no	yes	3	0.075
292	72	female	10	No	31.1951	46	128	1.3	0.1	49	140	1.2	0.4	67	yes	no	yes	0	2	yes	yes	no	no	0	no	yes	no	no	no	no	no	no	no	no	yes	no	yes	yes	2	yes	no	no	no	no	no	no	no	0	0.807
293	69	male	22	No	31.6032	47	130	1.4	1.9	58	142	2.1	6.3	62	yes	yes	no	0	0	yes	no	yes	yes	2	yes	no	no	no	no	no	no	no	no	no	yes	yes	no	no	0	yes	no	yes	no	yes	yes	no	yes	2	1
294	73	female	7	No	29.3947	49	130	2.5	0.9	50	130	2.6	0.9	68	yes	no	no	1	1	yes	no	yes	yes	2	no	no	no	no	no	no	no	no	yes	no	yes	no	yes	no	1	yes	no	yes	no	yes	yes	yes	yes	2	1
295	54	female	7	No	29.0466	54	114	1.5	5	56	110	2	3.7	54	no	no	no		0	yes	yes	yes	yes	1	no	no	no	no	no	no	no	no	no	no	yes	no	yes	no	1	yes	no	no	no	yes	yes	no	yes	1	1
296	75	female	9	No	38.2957	58	140	1.6	0.3	54	130	2.1	0.8	79	yes	no	no	1	1	yes	yes	yes	yes	2	no	yes	no	no	no	no	no	no	no	no	yes	no	yes	yes	2	yes	yes	yes	yes	yes	no	yes	yes	4	0.811
297	55	male	12	No	32.5085	65	122	1.9	0.3	58	138	2.2	0.3	74	yes	no	yes	0	2	yes	yes	yes	yes	1	no	yes	no	no	no	no	no	no	no	no	yes	no	yes	yes	2	yes	no	no	no	yes	yes	no	yes	1	1
298	63	male	10	No	31.0735	36	130	2.3	3.5	37	135	2.4	1.2	72	yes	no	yes	0	2	yes	yes	yes	yes	1	no	yes	no	no	no	no	no	no	no	no	yes	no	yes	yes	2	yes	no	yes	no	yes	yes	no	yes	2	1
299	66	male	12	No	29.737	40	150	2.2	0.4	59	130	2.3	0.4	95	yes	no	yes	0	1	yes	no	yes	yes	2	no	yes	no	no	no	no	no	no	no	no	yes	no	no	yes	1	yes	no	no	yes	yes	yes	no	yes	2	1
300	73	female	9	No	29.7339	51	156	2.3	0.9	50	132	2.1	1	75	yes	no	no	1	1	yes	no	no	yes	2	no	no	no	no	no	no	no	no	no	yes	yes	no	yes	no	1	yes	yes	yes	no	no	no	no	yes	2	1
301	64	female	9	No	32.7919	45	112	2.4	0.3	45	125	2.8	0.3	75	no	no	no		0	no	no	yes	yes	1	no	no	no	no	no	no	no	no	no	no	no	no	no	no	0	no	no	no	no	yes	yes	no	yes	1	0.651
302	76	female	9	No	26.6097	48	132	3.7		49	126	3.2	1	64	yes	no	yes	0	1	yes	no	no	no	0	no	yes	no	no	no	no	no	no	no	no	yes	no	no	yes	1	yes	no	no	no	no	no	no	no	0	1
303	54	male	15	No	33.9506	56	116	2.6	0.3	59	120	3	0.3	135	yes	no	no	0	2	no	no	no	no	0	no	no	no	no	no	no	yes	no	no	no	yes	no	yes	no	2	no	no	no	no	no	no	no	no	0	0.807
304	73	female	44	No	23.9995	48	128	2.6	0.8	51	126	1.8		76	yes	no	no	1	1	no	no	no	yes	1	no	no	no	no	no	no	no	no	no	no	yes	no	yes	no	1	no	yes	no	no	no	no	no	yes	1	0.687
305	66	male	10	No	30.0613	54	148	2.6	0.3	57	145	2.7	0.6	80	yes	no	yes	0	2	no	no	yes	yes	3	no	yes	no	yes	no	no	no	no	no	no	yes	no	yes	yes	2	no	yes	yes	no	yes	yes	no	yes	3	1
306	81	female	10	No	29.2421	59	150	1.3	1	61	146	1.5	0.8	76	yes	no	yes	0	2	yes	no	no	yes	2	no	yes	no	yes	no	no	no	no	no	yes	yes	no	yes	yes	2	yes	yes	yes	yes	no	no	no	yes	3	0.174
307	57	female	8	No	38.2002	66	142	2.7	0.5	95	136	0.9		68	yes	no	yes	0	3	yes	yes	yes	yes	2	no	yes	no	no	no	no	no	yes	no	no	yes	no	yes	yes	3	yes	yes	no	no	yes	no	yes	yes	2	1
308	64	male	10	No	35.7513	49	154	4.7	7.5	52	193	5.2	13.9	72	yes	no	yes	0	1	no	no	yes	yes	2	no	yes	no	no	no	no	no	no	no	no	yes	no	no	yes	1	no	no	no	yes	yes	yes	no	yes	2	0.775
309	74	male	8	No	26.5432	49	125	2.6	0.5	51	140	2	0.9	69	yes	no	yes	0	2	yes	yes	no	no	0	no	yes	no	no	no	no	no	no	no	no	yes	no	yes	yes	2	yes	no	no	no	no	no	no	no	0	1
310	78	female	5	No	24.841	43	158			44	148	2.5		81	yes	no	no	1	1	yes	no	yes	yes	3	no	no	no	no	no	no	no	no	no	yes	yes	no	yes	no	1	yes	yes	yes	no	yes	yes	no	yes	3	0.843
311	58	male	7	Yes	32.9518	59	150	2	0.1	71	138	2.1	0.4	77	yes	no	no	1	1	yes	yes	yes	yes	3	no	yes	no	no	no	no	no	no	yes	no	yes	no	yes	yes	2	yes	yes	no	yes	yes	yes	no	yes	3	0.807
312	53	female	8	No	32.912	61	134	2.4		60	134	2		54	yes	no	no	1	1	yes	yes	yes	yes	1	no	no	no	no	no	no	yes	no	no	no	yes	no	yes	no	2	yes	no	no	no	yes	yes	no	yes	1	0.807
313	62	female	7	Yes	26.6728	48	130	2.1	0.4	48	130	1.9	0.5	61	no	no	no		0	yes	yes	no	yes	1	no	no	no	no	no	no	no	no	no	no	no	no	no	no	0	yes	no	yes	no	no	no	no	yes	1	1
314	81	male	13	No	29.0688	41	140	2	0.3	41	150	2	0.4	93	yes	no	no	1	1	yes	yes	yes	yes	2	no	no	no	no	no	no	no	no	no	no	yes	no	yes	no	1	yes	no	yes	no	yes	no	yes	yes	2	1
315	70	female	13	No	39.2143	47	124	3.9	1	42	138	4.4	1.1	72	yes	no	no	1	1	no	no	yes	yes	2	no	no	no	no	no	no	no	no	no	yes	yes	no	yes	no	1	yes	no	yes	no	yes	yes	no	yes	2	0.693
316	65	male	5	No	31.5221	36	144	5.3		44	146	5.1	0.4	99	yes	no	no	1	1	yes	no	yes	yes	2	no	no	no	no	no	no	no	no	yes	no	yes	no	yes	no	1	yes	no	yes	no	yes	yes	no	yes	2	0.775
317	71	male	8	No	29.0437	48	142	0.8	12.1	49	160	1.1	17.9	69	yes	no	no	1	1	yes	yes	no	yes	2	no	no	no	no	no	no	no	no	no	no	yes	no	yes	no	1	yes	no	yes	yes	no	no	no	yes	2	1
318	67	female	12	No	36.1395	42	142	3.4	7.1	41	144	4.3	0.3	80	yes	no	yes	0	1	yes	no	yes	yes	2	no	no	no	no	no	no	no	no	no	no	no	no	no	no	0	yes	yes	no	no	yes	yes	no	yes	2	1
319	66	female	12	No	24.9199	55	126	2.4	1.2	54	130	3	0.7	58	yes	no	no	1	1	yes	no	no	no	0	no	no	no	no	no	no	no	no	yes	no	yes	no	yes	no	1	yes	no	no	no	no	no	no	no	0	0.843
320	71	female	6	No	29.3333	46	149	2.7	1	47	136	2.2	1.5	64	no	no	no		0	yes	yes	no	yes	1	no	no	no	no	no	no	no	no	no	no	no	no	no	no	0	yes	yes	no	no	yes	yes	no	yes	2	1
321	60	male	7	No	31.055	41	149	2.2		46	125	1.6	0.2	77	yes	no	yes	0	2	yes	yes	yes	yes	1	no	yes	no	no	no	no	no	no	yes	no	yes	no	yes	yes	2	yes	no	no	no	yes	yes	yes	yes	1	0.775
322	57	male	5	Yes	37.5129	40	140	2.2	0.8	42	138	1.6	0.5	104	yes	no	yes	0	2	yes	no	yes	yes	2	no	yes	no	no	no	no	no	no	yes	no	yes	no	yes	yes	2	yes	yes	no	no	yes	no	yes	yes	2	0.807
323	61	female	11	Yes	38.6196	45	127	2	1	47	143		1.1	119	yes	no	yes	0	2	yes	yes	yes	yes	2	no	yes	no	no	no	no	no	no	no	no	yes	no	yes	yes	2	yes	yes	no	no	yes	yes	no	yes	2	0.775
324	58	female	18	Yes	23.9995	35	114	3.2	0.8	41	100	4.1	4	67	no	no	no		0	yes	yes	no	no	0	no	no	no	no	no	no	no	no	no	no	no	no	no	no	0	yes	no	no	no	no	no	no	no	0	0.843
325	60	female	11	No	31.2213	41	140	1.2	0.2	41	142	1.2	0.2	57	yes	no	no	1	1	no	no	no	no	0	no	no	no	no	no	no	no	no	no	no	yes	no	yes	no	1	no	no	no	no	yes	yes	no	yes	1	1
326	55	female	6	No	25.9516	40	140	2.2	0.2	40	120	2.1	0	79	yes	no	yes	0	2	yes	yes	yes	yes	1	no	yes	no	no	no	no	no	no	no	no	yes	no	yes	yes	2	yes	no	no	no	yes	no	yes	yes	1	1
327	62	male	9	Yes	24.1517	59	130	2.3	1.5	57	132	1.8	0.6	65	yes	yes	yes	0	2	yes	yes	yes	yes	3	yes	yes	no	no	no	no	no	no	yes	no	yes	yes	yes	yes	2	yes	yes	yes	no	yes	no	yes	yes	3	0.843
328	73	male	6	No	23.1481	45	128	2.1	0.6	48	122	2.1	0.2	96	no	no	no		0	yes	yes	no	yes	1	no	no	no	no	no	no	no	no	no	no	no	no	no	no	0	yes	yes	no	no	no	no	no	yes	1	1
329	83	female	13	No	23.7954	60	190	1.8	2	53	182	1.8	1.8	55	yes	no	yes	0	2	yes	yes	yes	yes	4	no	yes	no	no	no	no	no	no	no	no	yes	no	yes	yes	2	yes	yes	yes	yes	yes	no	yes	yes	4	0.805
330	75	female	13	No	28.8754	52	132	2.4	2.2	60	132	2	4.5	58	yes	no	yes	0	2	no	no	yes	yes	1	no	yes	no	no	no	no	no	no	no	no	yes	no	yes	yes	2	no	no	yes	no	yes	no	yes	yes	2	0.775
331	75	female	5	Yes	26.6436	37	162	2.2	0.1	36	140	1.8	2.9	61	no	no	no		0	yes	yes	no	yes	2	no	no	no	no	no	no	no	no	no	no	no	no	no	no	0	yes	yes	yes	no	no	no	no	yes	2	0.893
332	76	male	11	No	27.6095	55			4.5	45		2.2	2.2	141	yes	yes	yes	0	2	yes	yes	yes	yes	1	yes	yes	no	no	no	no	no	no	no	no	yes	yes	yes	yes	2	yes	yes	no	no	yes	no	yes	yes	2	1
333	62	female	10	Yes	24.6755	45	113	1.6	0.6	46	114	2.8	0.3	71	yes	no	no	1	1	yes	yes	yes	yes	1	no	no	no	no	no	no	no	no	no	no	yes	no	yes	no	1	no	no	no	no	yes	no	yes	yes	1	0.719
334	87	female	7	No	27.1416	44	162	2.7	0.1	50	150	2.9	0.1	75	yes	no	yes	0	1	yes	no	yes	yes	2	no	yes	no	no	no	no	no	no	yes	no	yes	no	no	yes	1	yes	no	yes	no	yes	yes	no	yes	2	1
335	73	male	9	No	25.0593	46	150	3.3	4.7	49	140	3.4	1.3	80	no	no	no		0	no	no	no	no	0	no	no	no	no	no	no	no	no	yes	no	yes	no	yes	no	1	yes	no	yes	no	no	no	no	yes	1	0.843
336	77	female	9	No	25.5588	43	158	2.6	1.1	40	128	3		70	yes	no	yes	0	2	no	no	no	yes	1	no	yes	no	no	no	no	no	no	no	no	yes	no	yes	yes	2	no	no	yes	no	no	no	no	yes	1	0.811
337	56	female	5	Yes	34.6746					49	130	2.7	0.8	70	no	no	no		0	no	no	no	no	0	no	no	no	no	no	no	no	no	no	yes	yes	no	yes	no	1	yes	no	no	no	no	no	no	no	0	0.811
338	54	female	13	Yes	27.2509	53	120	1.5	1.4	54	130	1.8	0.9	75	yes	no	yes	0	2	yes	yes	yes	yes	2	no	yes	no	no	no	no	no	no	no	no	yes	no	yes	yes	2	yes	no	yes	no	yes	yes	no	yes	2	0.805
339	65	female	12	No	27.7447	57	140	2.5	0.1	46	120	1.6	0.1	71	yes	no	yes	0	2	yes	no	yes	yes	2	yes	yes	no	no	no	no	no	no	yes	no	yes	yes	yes	yes	2	yes	no	yes	no	yes	yes	no	yes	2	0.805
340	69	female	9	No	27.4717	58	142	1.4	0.2	53	144	4.1	0.5	98	yes	no	no	1	1	yes	no	yes	yes	2	no	no	no	no	no	no	no	no	no	yes	yes	no	yes	no	1	yes	yes	no	no	yes	yes	no	yes	2	0.775
341	67	male	13	Yes	30.2992	37	165	3.6	1.3	37	160	3.2	1.2	66	yes	no	no	1	1	yes	yes	no	no	0	no	no	no	no	no	no	no	no	no	no	yes	no	yes	no	1	yes	yes	no	yes	yes	yes	no	yes	3	1
342	69	female	12	No	30.8642	53	146	1	2.8	55	138	0.9	1.7	97	yes	no	yes	0	3	yes	yes	yes	yes	2	no	yes	yes	no	no	no	yes	no	no	no	yes	no	yes	yes	3	yes	no	yes	no	yes	no	yes	yes	2	0.775
343	73	male	12	No	26.7949	48	130	1.5	0.2	44	125	1.6	0.1	98	yes	no	yes	0	2	yes	no	yes	yes	2	no	yes	no	no	no	no	no	no	no	no	yes	no	yes	yes	2	no	yes	no	no	yes	yes	yes	yes	2	0.843
344	73	male	5	No	26.8122	52	116	1.4	0.5	52	134	1.6	0.5	76	no	no	no		0	no	no	no	no	0	no	no	no	no	no	no	no	no	no	no	no	no	no	no	0	no	no	no	no	no	no	no	no	0	1
345	66	female	7	No	26.8923	53	110	2.5	3	38	160	2.5	1.4	96	yes	no	no	0	2	yes	yes	yes	yes	4	no	no	no	no	no	no	no	no	no	no	yes	no	yes	no	1	yes	yes	yes	yes	yes	yes	no	yes	4	1
346	69	female	5	No	32.112	36	130	1.9	0.3	41	125	1.9	0	108	yes	no	no	1	1	yes	yes	no	no	0	no	no	no	no	no	no	no	no	no	no	yes	no	yes	no	1	yes	no	no	no	no	no	no	no	0	0.737
347	63	male	8	Yes	26.1738	57	142	1.7	1.2	51	146	1.9	0.8	80	yes	no	no	1	1	yes	yes	no	no	0	no	no	no	no	no	no	no	no	no	no	yes	no	yes	no	1	yes	no	no	no	yes	yes	no	yes	1	1
348	52	female	10	No	30.0408	45	142	2	0.4	55	170	1.8	0.8	46	yes	no	no	1	1	yes	no	yes	yes	1	no	no	no	no	no	no	no	no	no	yes	yes	no	yes	no	1	yes	no	no	no	yes	yes	no	yes	1	0.843
349	67	female	8	No	32.8473	54	178	1.9	1.4	52	128	2.3	1.5	66	no	no	no		0	no	no	no	no	0	no	no	no	no	no	no	no	no	yes	no	no	no	no	no	0	yes	no	no	no	no	no	no	no	0	0.843
350	68	male	9	No	36.6289	46	140	1.8	0.5	54	150	1.5	0.4	72	yes	no	no	1	1	yes	yes	yes	yes	3	no	no	no	no	no	no	no	no	no	no	yes	no	yes	no	1	yes	yes	no	yes	yes	yes	no	yes	3	0.811
351	75	male	9	No	27.0416	48	120	2.1	0.1	52	132	2.6	1.6	87	yes	yes	yes	0	2	yes	yes	no	no	0	yes	yes	no	no	no	no	no	no	no	no	yes	yes	yes	yes	2	yes	no	no	no	no	no	no	no	0	0.843
352	76	female	14	No	22.5309	63	166	2.8	0.9	61	158	2.7	0.7	68	yes	no	yes	0	2	no	no	yes	yes	1	no	yes	no	no	no	no	no	no	no	no	yes	no	yes	yes	2	no	yes	no	no	yes	no	yes	yes	2	0.775
353	71	male	14	No	25.1429	53	110	1.7	0.9	48	110	1.7	1.2	74	yes	no	yes	0	2	yes	yes	no	no	0	no	yes	no	yes	no	no	no	no	no	no	yes	no	yes	yes	2	yes	no	no	no	no	no	no	no	0	0.843
354	79	female	10	No	29.7211	57	152	2.9	1	56	170	2.5		70	yes	no	yes	0	2	no	no	yes	yes	3	no	yes	no	no	no	no	no	no	yes	no	yes	no	yes	yes	2	yes	yes	yes	no	yes	no	yes	yes	3	0.897
355	69	male	15	No	30.4218	45	117	1.7	0.7	49	116	1.9	0.1	92	yes	no	yes	0	2	yes	yes	yes	yes	2	no	yes	no	no	no	no	no	no	no	no	yes	no	yes	yes	2	yes	no	yes	no	yes	yes	no	yes	2	1
356	59	male	8	Yes	30.0232					63	144	4.3	7.2	45	no	no	no		0	no	no	no	no	0	no	no	no	no	no	no	yes	no	no	no	yes	no	yes	no	2	yes	no	no	no	no	no	no	no	0	0.807
357	63	female	17	Yes	25.4767	49	158	2.1	0.5	53	134	2.9	0.2	51	yes	no	yes	0	2	yes	yes	no	no	0	no	yes	no	no	no	no	no	no	no	no	yes	no	yes	yes	2	yes	no	no	no	no	no	no	no	0	1
358	61	female	4	No		57	178	1.5	0.4	52	178	1.2	0.5	74	yes	no	no	1	1	yes	yes	yes	yes	4	no	no	no	no	no	no	no	no	no	no	yes	no	yes	no	1	yes	yes	yes	no	yes	yes	no	yes	4	0.893
359	60	female	13	No	38.4604	8	140	1.3	0.7	60	120	1.3	0.4	56	yes	yes	no	0	0	yes	no	no	no	0	yes	no	no	no	no	no	no	no	no	yes	yes	yes	no	no	0	yes	no	no	no	no	no	no	no	0	0.719
360	74	female	14	No	29.2101	62	128	2.3	1.6	70	120	2.7	1	88	yes	no	yes	0	2	yes	yes	no	no	0	no	yes	no	no	no	no	no	no	no	no	yes	no	yes	yes	2	yes	no	no	no	no	no	no	no	0	0.807
361	71	female	17	Yes	21.6333	44	147	1.1	0.6	43	140	1.1	0.3	87	yes	no	yes	0	2	yes	yes	yes	yes	2	no	yes	no	no	no	no	no	no	no	no	yes	no	yes	yes	2	yes	yes	no	no	yes	no	yes	yes	2	1
362	70	female	7	No	30.7958	67	160	3.7	0.6	50	140	3.5	1	66	yes	no	yes	0	2	no	no	yes	yes	2	no	yes	no	yes	no	no	yes	no	no	no	yes	no	yes	yes	3	no	yes	no	no	no	no	no	yes	1	1
363	52	female	6	No	31.0979	45	140	2.1	1.5	39	134	2.6	1.5	66	yes	no	no	1	1	yes	yes	no	no	0	no	no	no	no	no	no	no	no	no	no	yes	no	yes	no	1	yes	no	no	no	no	no	no	no	0	1
364	88	male	9	No	26.9274	41	140	2.1	2.3	41	155	2.2	8.8	107	yes	no	no	1	1	yes	yes	yes	yes	3	no	no	no	no	no	no	no	no	no	no	yes	no	yes	no	1	yes	yes	yes	no	yes	no	yes	yes	3	0.807
365	87	male	12	No	20.898	38	134	2.5	1.1	41	130	2.7	1	128	yes	no	no	1	1	yes	yes	yes	yes	1	no	no	no	no	no	no	no	no	no	no	yes	no	yes	no	1	yes	no	no	no	yes	yes	no	yes	1	0.807
366	77	male	8	No	21.6333	56	120	2.3	1.9	48	100	2.3	5	66	yes	no	yes	0	1	yes	no	no	yes	1	no	yes	no	no	no	no	no	no	no	no	yes	no	no	yes	1	yes	no	yes	no	no	no	no	yes	1	0.843
367	63	female	6	No	36.6782	36	140	3.1	1	37	120			75	no	no	no		0	no	no	no	yes	3	no	no	no	no	no	no	no	no	no	no	no	no	no	no	0	no	yes	yes	yes	no	no	no	yes	3	0.569
368	44	female	13	No	55.0964					42	124	3	0.7	63	no	no	no		0	no	no	no	no	0	no	no	no	no	no	no	no	no	no	no	yes	no	yes	no	1	yes	no	no	no	no	no	no	no	0	0.807
369	57	female	5	No	26.5338	44	116	2.3	0.3	44	124	3.5	0.5	63	no	no	no		0	yes	yes	no	yes	1	no	no	no	no	no	no	no	no	no	no	no	no	no	no	0	yes	yes	no	no	no	no	no	yes	1	1
370	62	female	8	Yes	25.1559	45	114	2.2	0.3	41	123	2.5	1.5	76	yes	yes	no	0	0	yes	no	no	no	0	yes	no	no	no	no	no	no	no	no	yes	yes	yes	no	no	0	yes	no	no	no	no	no	no	no	0	0.807
371	64	female	9	No	28.0404	39	144	1.8	0.1	41	150	1.8	0.5	66	yes	no	yes	0	2	yes	yes	yes	yes	3	no	yes	no	no	no	no	no	no	no	no	yes	no	yes	yes	2	yes	yes	yes	no	yes	no	yes	yes	3	0.805
372	64	male	14	Yes	24.4418	52	120	1.8		51	133	1.7	0.5	101	no	no	no		0	yes	yes	no	no	0	no	no	no	no	no	no	no	no	no	no	no	no	no	no	0	yes	no	no	no	no	no	no	no	0	1
373	59	female	9	No	35.756	45	145	2.5	1.2	41	140	2.3	1.3	74	yes	no	yes	0	1	yes	yes	no	no	0	no	yes	no	no	no	no	no	no	no	no	yes	no	no	yes	1	yes	no	no	no	no	no	no	no	0	0.807
374	71	male	5	No	26.1224	45	150	2.1	0.1	48	130	2.3	0.1	79	yes	no	no	1	1	yes	yes	no	yes	1	no	no	no	no	no	no	no	no	no	no	yes	no	yes	no	1	yes	no	yes	no	no	no	no	yes	1	0.805
375	65	female	10	No	29.4118	48	124	3.8		48	150	2.4	1.1	81	yes	no	no	1	1	yes	no	no	no	0	no	no	no	no	no	no	no	no	no	yes	yes	no	yes	no	1	yes	no	no	no	no	no	no	no	0	0.775
376	63	female	7	No	30.1162	43	118	1.8	1	50	130	1.5	1	52	yes	no	no	1	1	yes	yes	no	yes	1	no	no	no	no	no	no	no	no	no	no	yes	no	yes	no	1	yes	no	no	yes	no	no	no	yes	1	0.843
377	77	male	9	No	24.6914	32	140	2.1		44	150	2.1		72	yes	no	yes	0	1	yes	no	yes	yes	2	no	yes	no	yes	no	no	no	no	no	no	yes	no	no	yes	1	yes	no	yes	no	yes	yes	no	yes	2	0.843
378	75	male	6	No	30.8463	48	150	2.5	1.1	55	160	1.7	4.9	83	yes	no	yes	0	2	yes	no	yes	yes	3	no	yes	no	no	no	no	no	no	yes	no	yes	no	yes	yes	2	yes	no	yes	yes	yes	yes	no	yes	3	0.807
379	61	female	7	No	25.4327	52	120	1.2		42	120	1.2	0.1	68	yes	no	no	1	1	no	no	no	yes	1	no	no	no	no	no	no	no	no	no	no	yes	no	yes	no	1	no	no	yes	no	no	no	no	yes	1	0.843
380	67	female	12	No	31.5334	49	143	3.1	0.1	46	147	2.4	0.1	64	yes	yes	no	0	1	yes	yes	yes	yes	3	yes	no	no	no	no	no	no	no	no	no	yes	yes	yes	no	1	yes	yes	yes	no	yes	no	yes	yes	3	0.843
381	64	female	9	No	31.5886	41	160	2.3	0.1	42	120	2.1	0.9	55	yes	yes	no	0	1	yes	yes	yes	yes	3	yes	no	no	no	no	no	no	no	no	no	yes	yes	yes	no	1	yes	yes	no	yes	yes	yes	no	yes	3	1
382	67	female	11	No	29.0174	54	138	0.8	0.3	51	125	2	0.3	63	yes	no	no	1	1	yes	yes	yes	yes	3	no	yes	no	no	no	no	no	no	no	no	yes	no	yes	yes	2	yes	yes	yes	no	yes	no	yes	yes	3	1
383	78	male	13	No	25.4365	50	120	2	3.2	42	148	1.8	1.1	102	yes	no	no	1	1	yes	yes	yes	yes	3	no	no	no	no	no	no	no	no	no	no	yes	no	yes	no	1	yes	no	yes	yes	yes	no	yes	yes	3	0.807
384	70	male	7	No	30.8	43	130	1.8	4	38	142	1.6	3	64	yes	no	yes	0	2	yes	yes	no	yes	1	no	yes	no	no	no	no	no	no	no	no	yes	no	yes	yes	2	yes	no	yes	no	no	no	no	yes	1	0.807
385	54	female	10	Yes	31.2314	48	148	3.5	0.3	49	152	3.4	0.5	104	yes	no	no	1	1	no	no	yes	yes	1	no	no	no	no	no	no	yes	no	no	no	yes	no	yes	no	2	no	no	no	no	yes	yes	no	yes	1	1
386	65	female	13	No	24.6914	57	180	3.3	0.94	57	147	1.6	1.5		yes	no	yes	0	2	yes	yes	no	yes	1	no	yes	no	no	no	no	no	no	no	no	yes	no	yes	yes	2	yes	no	no	yes	no	no	no	yes	1	1
387	77	female	28	No	33.464	51	165	3	8	54	145	3.1	128.3	86	yes	yes	no	0	1	no	no	no	yes	2	yes	no	no	no	no	no	no	no	no	no	yes	yes	yes	no	1	no	yes	yes	no	no	no	no	yes	2	0.893
388	83	female	11	No	22.2222	47	114	2	2.8	51	144	2.5	3.2	53	yes	yes	no	0	0	yes	yes	yes	yes	3	yes	no	no	no	no	no	no	no	no	no	yes	yes	no	no	0	yes	no	yes	yes	yes	yes	no	yes	3	1
389	77	male	9	No	24.9649	42	110	3.24	0	46	130	3.37	2	74	yes	no	yes	0	2	yes	no	no	no	0	no	yes	no	no	no	no	no	no	no	yes	yes	no	yes	yes	2	yes	no	no	no	no	no	no	no	0	0.807
390	74	male	10	No	35.1489	53	148	1.9	3.6	52	140	1.7	5.2	80	yes	no	no	0	2	yes	no	yes	yes	1	no	no	no	no	yes	no	no	no	yes	no	yes	no	yes	no	2	yes	no	no	no	yes	yes	no	yes	1	0.861
391	68	male	8	No	42.0996	48	122	1.6	2.4	45	116	1.5	1	102	yes	no	no	0	1	yes	yes	yes	yes	3	no	yes	no	no	no	yes	no	no	no	no	yes	no	no	yes	2	yes	yes	yes	no	yes	yes	no	yes	3	0.861
392	67	female	6	No	23.3887	44	130	2.2	2.8	54	120	2.3	0	67	yes	no	no	1	1	yes	no	no	yes	1	no	no	no	no	no	no	no	no	yes	no	yes	no	yes	no	1	yes	no	yes	no	no	no	no	yes	1	0.861
393	83	male	9	No	29.34	49	136	1.9	4.6	59	130		7.8	92	yes	no	no	1	1	yes	no	no	yes	1	no	no	no	no	no	no	no	no	yes	no	yes	no	yes	no	1	yes	no	yes	no	no	no	no	yes	1	0.893
394	67	female	12	No	28.4091	42	157	3	0.8	39	166	3.4	0.8	69	yes	no	yes	0	1	no	no	no	yes	2	no	yes	no	no	no	no	no	no	no	no	yes	no	no	yes	1	no	yes	yes	no	yes	no	yes	yes	3	1
395	49	female	7	No	22.3094	52	143	3.7	0.5	49	138	3	1	55	yes	no	no	1	1	no	no	no	no	0	no	no	no	no	no	no	no	no	no	no	yes	no	yes	no	1	no	no	no	no	no	no	no	no	0	0.843
396	65	male	6	No	35.1112					55	118	1.8	0.5	70	no	no	no		0	no	no	no	no	0	no	no	no	no	no	no	no	no	no	no	no	no	no	no	0	yes	no	no	no	no	no	no	no	0	1
397	61	female	9	No	27.8876	54	152	2.7	0.9	71	140	2.5	0	48	yes	no	no	1	1	yes	yes	yes	yes	3	yes	no	no	no	no	no	no	no	no	no	yes	yes	yes	no	1	yes	yes	yes	no	yes	yes	no	yes	3	0.719
398	56	female	8	No	30.6689	49	150	2.9	0.2	50	148	2.3	0.3	53	yes	no	yes	0	2	no	no	yes	yes	2	no	yes	no	no	no	no	no	no	no	no	yes	no	yes	yes	2	no	no	yes	no	yes	no	yes	yes	2	1
399	72	female	9	Yes	31.5334	54	140	3.3	18.6	61	138	3.5	3.7	109	yes	no	no	1	1	yes	no	yes	yes	2	no	no	no	no	no	no	no	no	yes	no	yes	no	yes	no	1	yes	yes	no	no	yes	no	yes	yes	2	0.651
400	63	male	14	No	26.6728	49	125	1.6	0.9	50	140	1.7	2.7	104	yes	no	yes	0	2	yes	yes	yes	yes	4	no	yes	no	no	no	no	no	no	yes	no	yes	no	yes	yes	2	yes	yes	yes	yes	yes	no	yes	yes	4	0.807
401	83	female	12	No	37.9732	50	160	1.7	0.6	56	160	1.5	0.1	103	yes	no	yes	0	1	no	no	no	no	0	no	yes	no	no	no	no	no	no	no	no	yes	no	yes	yes	2	yes	yes	yes	yes	yes	yes	no	yes	4	0.893
402	63	female	8	Yes	28.1969	44	130	2.1	0.3	44	134	2.4	0.3	79	yes	no	no	1	1	yes	yes	no	yes	1	no	no	no	no	no	no	no	no	no	no	yes	no	yes	no	1	yes	yes	no	no	no	no	no	yes	1	1
403	57	female	7	No	22.0968	53	100	3	0.4	57	120	3.9	0.5	48	yes	no	no	1	1	no	no	no	no	0	no	no	no	no	no	no	no	no	no	no	yes	no	yes	no	1	no	no	no	no	no	no	no	no	0	1
404	76	female	7	No	25.7657					58	170	1.5	1.2	63	no	no	no		0	no	no	no	no	0	yes	yes	no	no	no	no	no	no	no	no	yes	yes	yes	yes	2	yes	yes	no	no	no	no	no	yes	1	0.242
405	82	male	8	No	26.5285	51	110	2.3	0.4	47	132	2.1		82	yes	no	yes	0	2	yes	yes	no	yes	2	no	yes	no	no	no	no	no	no	no	no	yes	no	yes	yes	2	yes	no	yes	no	no	no	no	yes	1	1
406	75	female	22	No	33.5938	51	120	2.7	1	53	140	3.1	2.2	61	yes	no	no	1	1	no	no	yes	yes	3	no	no	no	no	no	no	no	no	no	no	yes	no	yes	no	1	no	yes	no	no	yes	yes	no	yes	2	0.651
407	71	female	11	No	29.3575	59	140	1.9	0.2	67	120	2.1	0.1	63	yes	yes	yes	0	2	yes	yes	yes	yes	1	yes	yes	no	no	no	no	no	no	no	no	yes	yes	yes	yes	2	yes	no	no	no	yes	yes	no	yes	1	1
408	66	female	8	No	29.0606	54	152	2.2	0.3	52	165	2.1	0	82	yes	no	no	1	1	yes	yes	yes	yes	3	no	no	no	no	no	no	no	no	no	no	yes	no	yes	no	1	yes	yes	yes	no	yes	no	yes	yes	3	0.807
409	50	female	13	No	32.2421	49	160	2.7	0.3	53	160	2.2	0.1	83	yes	yes	no	0	1	no	no	no	no	0	yes	no	no	no	no	no	no	no	no	no	yes	yes	yes	no	1	yes	yes	yes	yes	yes	yes	no	yes	4	0.843
410	67	female	10	Yes	26.5021	44	130	2.3	0.2	44	140	3.8	0.5	93	yes	no	yes	0	2	yes	yes	yes	yes	3	no	yes	no	yes	no	no	no	no	no	no	yes	no	yes	yes	2	yes	yes	yes	no	yes	yes	no	yes	3	1
411	73	female	10	No	27.0993	49	163	2.3	0.3	51	146	2.4	0.5	49	yes	yes	yes	0	2	yes	yes	yes	yes	3	yes	yes	no	no	no	no	no	no	no	no	yes	yes	yes	yes	2	yes	yes	no	yes	no	no	no	yes	2	1
412	67	female	8	No	29.7619	39	130	2.6	0	39	122	3.4	0	88	yes	no	no	1	1	yes	no	yes	yes	3	no	no	no	no	no	no	no	no	no	no	yes	no	yes	no	1	yes	yes	yes	no	no	no	no	yes	2	0.775
413	64	female	13	No	24.6904	57	135	2.1	0.7	54	140	2.5	0	88	yes	yes	no	0	1	yes	no	yes	yes	2	yes	no	no	no	no	no	no	no	no	no	yes	yes	yes	no	1	yes	yes	no	no	yes	no	yes	yes	2	1
414	59	female	9	No	26.7229	44	130	0	0.2	41	130	3.4	0	69	no	no	no		0	yes	yes	yes	yes	1	no	yes	no	no	no	no	no	no	no	no	yes	no	yes	yes	2	yes	no	no	no	yes	yes	no	yes	1	0.843
415	52	female	6	No	32.8125	54	125	2.5	0.1	46	120	2.5	0	77	yes	no	no	1	1	yes	yes	no	no	0	no	no	no	no	no	no	no	no	no	no	yes	no	yes	no	1	yes	no	no	no	no	no	no	no	0	0.807
416	67	female	8	No	34.4132	53	162	1.3	0.2	58	150	1.2	1.1	69	yes	no	no	1	1	yes	yes	yes	yes	3	no	no	no	no	no	no	no	no	no	no	yes	no	yes	no	1	yes	yes	no	yes	yes	yes	no	yes	3	1
417	86	female	14	No	27.1203	43	140	2	0.6	49	115	1.6	0.6	119	yes	no	no	1	1	yes	yes	yes	yes	2	no	no	no	no	no	no	no	no	no	no	yes	no	yes	no	1	yes	no	no	yes	yes	yes	no	yes	2	0.775
418	85	female	10	No	19.313	42	145	4.6	1.4	55	140	1.5	8	66	yes	no	no	1	1	yes	yes	yes	yes	2	no	no	no	no	no	no	no	no	yes	no	yes	no	yes	no	1	yes	no	yes	no	yes	yes	no	yes	2	0.843
419	73	female	5	No	33.6221	46	144	2.8	0.5	46	145	2.8	0.6	59	yes	no	no	1	1	yes	yes	no	no	0	no	no	no	no	no	no	no	no	yes	no	yes	no	yes	no	1	yes	yes	no	no	no	no	no	yes	1	0.805
420	64	female	7	No	24.5603	53	139	3.9	1.1	49	133	3.2	0.5	68	yes	no	no	1	1	yes	yes	yes	yes	1	no	no	no	no	no	no	no	no	no	no	yes	no	yes	no	1	no	no	no	no	yes	yes	no	yes	1	1
421	63	female	10	Yes	20.6905	35	83	1.6	1.2	28	103	2	0.7	58	yes	no	yes	0	2	yes	yes	no	no	0	no	yes	no	no	no	no	no	no	no	no	yes	no	yes	yes	2	yes	no	no	no	no	no	no	no	0	0.811
422	74	female	10	No	31.6263	44	132	5.3	0	37	130	5.2	0	71	yes	no	yes	0	1	no	no	yes	yes	1	no	yes	no	no	no	no	no	no	no	no	yes	no	no	yes	1	no	no	no	no	yes	no	yes	yes	1	0.805
423	81	female	12	No	35.5556	72	140	2.3	0.5	53	142	2.5	0.6	55	yes	no	yes	0	2	no	no	no	no	0	yes	yes	no	no	no	no	no	no	no	no	yes	yes	yes	yes	2	no	no	no	no	no	no	no	no	0	0.843
424	84	female	16	No	23.5883	45	130	3.4	0.3	42	138	3.8	0.7	93	yes	no	yes	0	2	no	no	no	yes	1	no	yes	no	no	no	no	no	no	no	no	yes	no	yes	yes	2	no	yes	no	no	yes	yes	no	yes	2	1
425	69	female	9	Yes	23.9512	50	110	1.6	0.6	52	104	1.7	1	57	yes	no	no	1	1	yes	yes	no	no	0	no	no	no	no	no	no	no	no	no	no	yes	no	yes	no	1	yes	no	no	no	no	no	no	no	0	0.807
426	57	male	9	Yes	32.6048	48	138	1.8	29.8	44	144	1.5	8.8	89	yes	no	yes	0	3	yes	yes	yes	yes	3	no	yes	no	no	no	no	yes	no	no	no	yes	no	yes	yes	3	yes	no	yes	yes	yes	no	yes	yes	3	0.334
427	68	female	16	No	36.3108	57	135	1.5	2.4	58	142	1.3	2.4	72	yes	yes	yes	0	2	yes	no	yes	yes	2	yes	yes	no	no	no	no	no	no	no	yes	yes	yes	yes	yes	2	yes	no	no	yes	yes	yes	no	yes	2	0.893
428	74	female	16	No	30.1103	60	160	2.9		72	170	2.7	0	88	yes	yes	yes	0	2	yes	yes	yes	yes	3	yes	yes	no	no	no	no	no	no	no	no	yes	yes	yes	yes	2	yes	no	yes	yes	yes	no	yes	yes	3	0.284
429	75	female	12	No	40.8588	45	155	2.6	4.9	46	145	2.7	2.6	117	yes	yes	no	0	1	yes	no	yes	yes	3	yes	no	no	no	no	no	no	no	yes	no	yes	yes	yes	no	1	yes	no	yes	no	yes	no	yes	yes	3	0.775
430	69	female	6	No	20.6193	39	138	2.7	0.3	41	160	2.4		78	no	no	no		0	no	no	no	yes	1	no	no	no	no	no	no	no	no	no	no	no	no	no	no	0	no	no	yes	no	no	no	no	yes	1	1
431	89	female	16	No	33.91	53	164	4.2	5.9	61	170	3.8	6.8	64	yes	yes	yes	0	1	no	no	yes	yes	2	yes	yes	no	no	no	no	no	no	no	no	yes	yes	no	yes	1	no	yes	no	no	yes	no	yes	yes	2	0.893
432	78	female	18	No	26.398	43	155	2.2	53.3	43	160	2.7	37.6	106	yes	no	yes	0	1	no	no	no	no	0	no	yes	no	no	no	no	no	no	no	no	yes	no	yes	yes	2	yes	no	no	yes	yes	no	yes	yes	2	0.807
433	56	female	15	No	31.6735	51	143	3.1	0.2	53	124	2.9	0.1	75	yes	no	yes	0	2	yes	yes	no	yes	1	yes	yes	no	no	no	no	no	no	yes	no	yes	yes	yes	yes	2	yes	yes	no	no	no	no	no	yes	1	0.811
434	57	female	21	No	30.8329	67	164	4		71	134	4.4		73	yes	yes	no	0	1	no	no	no	no	0	yes	no	no	no	no	no	no	no	no	no	yes	yes	yes	no	1	no	yes	yes	no	no	no	no	yes	2	0.807
435	75	female	9	No	39.6571	45	148	1.9	1.8	52	142	4.1	0.5	67	yes	no	yes	0	2	yes	yes	yes	yes	1	no	yes	no	no	no	no	no	no	no	no	yes	no	yes	yes	2	yes	no	no	no	yes	no	yes	yes	1	1
436	70	female	13	No	24.1965	48	140	1.2	1.6	50	150	1.7	0.8	43	yes	no	yes	0	2	yes	yes	yes	yes	3	no	yes	no	no	no	no	no	no	no	no	yes	no	yes	yes	2	yes	no	yes	yes	yes	no	yes	yes	3	0.174
437	56	female	13	No	30.6122	65	147	2.3	1.5	66	113	2.1	1.5	67	yes	yes	yes	0	2	yes	yes	yes	yes	3	yes	yes	no	no	no	no	no	no	no	no	yes	yes	yes	yes	2	yes	no	yes	yes	yes	yes	no	yes	3	0.805
438	82	female	12	No	31.2092	39	124	1	0	43	130	1.2	0.8	59	yes	no	yes	0	2	yes	yes	yes	yes	2	no	yes	no	no	no	no	no	no	no	no	yes	no	yes	yes	2	yes	no	yes	no	yes	yes	no	yes	2	1
439	70	female	12	No	35.7012	40	160	1.4	1.9	44	138	1.3	0.5	109	yes	no	yes	0	2	yes	yes	yes	yes	2	no	yes	no	no	no	no	no	no	no	no	yes	no	yes	yes	2	yes	no	yes	no	yes	no	yes	yes	2	0.893
440	57	female	11	Yes	27.8159	47	132	1.4	0.6	50	155	1.8	0.9	51	yes	no	yes	0	2	yes	yes	no	yes	2	no	yes	no	no	no	no	no	no	no	no	yes	no	yes	yes	2	yes	yes	yes	no	no	no	no	yes	2	0.807
441	68	female	8	No	26.8544	51	128	1.9	0.2	54	128	2.3	0	70	yes	no	no	1	1	yes	no	yes	yes	2	no	no	no	no	no	no	no	no	yes	no	yes	no	yes	no	1	yes	no	yes	no	yes	no	yes	yes	2	1
442	71	female	8	No	25.1559	46	140	4	0.1	40	140	3.2	0	57	yes	no	yes	0	1	no	no	no	yes	1	no	yes	no	no	no	no	no	no	no	no	yes	no	yes	yes	2	no	yes	no	no	no	no	no	yes	1	1
443	67	female	6	No	26.2985	46	117	2.9	0.1	44	105	2.7	0.2	66	no	no	no		0	no	no	yes	yes	2	no	no	no	no	no	no	no	no	no	no	no	no	no	no	0	no	no	yes	no	yes	no	yes	yes	2	1
444	82	female	13	No	26.0617	44	140	3	0.2	48	140	1.6	1.6	76	no	no	no		0	yes	yes	no	no	0	no	no	no	no	no	no	no	no	no	no	yes	no	yes	no	1	yes	no	no	no	no	no	no	no	0	0.651
445	60	female	9	No	31.6456	45	125	4.2	1.1	56	125	2	0.3	65	yes	no	no	1	1	yes	no	yes	yes	1	no	no	no	no	no	no	no	no	no	no	yes	no	yes	no	1	yes	no	no	no	yes	yes	no	yes	1	0.843
446	52	female	8	Yes	29.4029	52	122	5	0.6	50	110	4.4	0.3	82	yes	no	no	1	1	no	no	no	no	0	no	no	no	no	no	no	no	no	no	no	yes	no	yes	no	1	no	no	no	no	no	no	no	no	0	0.651
447	53	female	9	No	32.112	45	114	2.2	0.4	47	124	2.3	0.3	74	yes	no	no	1	1	yes	no	yes	yes	2	no	no	no	no	no	no	no	no	yes	no	yes	no	yes	no	1	yes	yes	no	no	yes	yes	no	yes	2	0.651
448	75	male	8	No	35.174	50	170	1.8	11.6	61	140	1.8		104	yes	no	no	1	1	yes	yes	yes	yes	2	no	no	no	no	no	no	no	no	no	no	yes	no	yes	no	1	yes	no	yes	no	yes	yes	no	yes	2	0.843
449	70	male	9	No	32.7246	55	144	2.4		56	164	1.2		77	yes	no	yes	0	2	yes	yes	yes	yes	1	no	yes	no	no	no	no	no	no	no	no	yes	no	yes	yes	2	yes	no	no	no	yes	yes	no	yes	1	0.843
450	70	male	13	No	27.7778	68	150	3.3		73	110	3.1	0.5	87	yes	yes	no	0	1	no	no	yes	yes	1	yes	yes	no	no	no	no	no	no	no	no	yes	yes	yes	yes	2	no	no	no	no	yes	yes	no	yes	1	1
451	77	male	7	No	27.1706	53	94	1.9	2.4	54	120			144	yes	no	yes	0	1	no	no	yes	yes	1	no	yes	no	no	no	no	no	no	no	no	yes	no	no	yes	1	no	no	no	no	yes	yes	no	yes	1	0.693
452	68	male	13	No	27.0416	49	120	2.7	0.7	53	130	2.9	2	74	yes	no	no	1	1	no	no	no	yes	1	no	no	no	no	no	no	no	no	no	no	yes	no	yes	no	1	no	no	yes	no	no	no	no	yes	1	1
453	81	female	10	No	24.4473	61	140	3.7	0.8	59	140	2.8	1	59	yes	no	no	1	1	no	no	no	no	0	no	no	no	no	no	no	no	no	no	no	yes	no	yes	no	1	no	no	no	no	no	no	no	no	0	1
454	72	male	7	No	27.143	45	150	2.4	10	48	150	2.6	10	100	yes	no	no	1	1	no	no	no	no	0	no	no	no	no	no	no	no	no	no	no	yes	no	yes	no	1	no	no	no	no	yes	yes	no	yes	1	1
455	75	female	5	No	28.0843	51	130	1.9	14.1	52	140	2.5	1.3	83	yes	no	no	1	1	yes	yes	yes	yes	2	no	no	no	no	no	no	no	no	no	no	yes	no	yes	no	1	yes	yes	no	no	yes	no	yes	yes	2	0.773
456	80	female	13	No	26.7229	54	120	1.1	2.3	59	140	1.7	2.6	96	yes	yes	no	0	1	no	no	yes	yes	3	yes	no	no	no	no	no	no	no	no	no	yes	yes	yes	no	1	no	yes	yes	no	yes	yes	yes	yes	3	0.775
457	69	male	11	No	38.7397	49	145	1.5	0.7	47	160	1.5	1.2	68	yes	no	no	1	1	yes	yes	yes	yes	3	no	no	no	no	no	no	no	no	no	no	yes	no	yes	no	1	yes	no	yes	yes	yes	yes	no	yes	3	1
458	55	female	11	No	27.6601	50	130	2.9		52	140	2.7	0.4	69	yes	no	yes	0	2	yes	yes	yes	yes	1	no	yes	no	yes	no	no	no	no	no	no	yes	no	yes	yes	2	yes	no	no	no	yes	no	yes	yes	1	0.843
459	57	female	6	No	33.9506		140			53	135	3.6	0.3	58	yes	no	no	1	1	yes	yes	yes	yes	2	no	no	no	no	no	no	no	no	no	no	yes	no	yes	no	1	yes	yes	no	no	yes	yes	no	yes	2	0.811
460	47	female	5	No	45.8419	59	116		1.1	51	130	1.3	0.3	47	yes	no	yes	0	2	no	no	no	no	0	no	yes	no	no	no	no	no	no	no	no	yes	no	yes	yes	2	yes	no	no	no	no	no	no	no	0	0.775
461	81	female	7	No	22.9591	55	120	1.6	0.9	55	130	1.7	0.9	67	yes	no	no	1	1	yes	no	no	yes	1	no	no	no	no	no	no	no	no	no	no	yes	no	yes	no	1	yes	yes	no	no	no	no	no	yes	1	0.719
462	71	female	7	No	35.5665	55	120	3.1	0.4	57	110	3.8	0.8	75	yes	no	no	1	1	no	no	no	yes	1	no	no	no	no	no	no	no	no	no	no	yes	no	yes	no	1	no	yes	no	no	no	no	no	yes	1	0.067
463	70	female	17	Yes	32.4675	66	128	3	2	75	120	3.4	4	72	yes	yes	no	0	0	yes	yes	yes	yes	1	yes	no	no	no	no	no	no	no	no	no	yes	yes	no	no	0	yes	no	no	no	yes	no	yes	yes	1	0.334
464	75	male	33	No	29.5369	58	138	1.4	3.2	72	122	1.8	3	131	yes	yes	no	0	1	yes	no	yes	yes	2	yes	no	no	no	no	no	no	no	no	yes	yes	yes	yes	no	1	yes	yes	no	no	yes	no	yes	yes	2	0.434
465	71	male	18	No	25.3593	46	132	1.1	1	43	147	1.2	2.9	98	yes	yes	no	0	1	yes	yes	yes	yes	3	yes	no	no	no	no	no	no	no	no	no	yes	yes	yes	no	1	yes	yes	yes	no	yes	yes	yes	yes	3	0.569
466	55	female	16	No	28.6501	46	130	2.6	1.1	49	125	3	1.3	67	yes	no	no	1	1	yes	yes	no	yes	1	no	no	no	no	no	no	no	no	no	no	yes	no	yes	no	1	yes	yes	no	no	no	no	no	yes	1	1
467	59	male	6	No	28.3419	61	135	2.2	2.8	63	130	1.9	1.8	95	yes	yes	yes	0	2	yes	yes	no	no	0	yes	yes	no	no	no	no	no	no	no	no	yes	yes	yes	yes	2	yes	no	no	no	no	no	no	no	0	1
468	61	female	6	No	23.7118	46	111	0.9	1.9	52	120	0.5	1	49	yes	no	no	1	1	yes	yes	yes	yes	3	no	no	no	no	no	no	no	no	no	no	yes	no	yes	no	1	yes	yes	yes	no	yes	yes	no	yes	3	1
469	55	male	12	No	28.508	65	116	3.3	0.3	76	112	2.9	0.32	69	yes	yes	no	0	1	yes	yes	no	no	0	yes	no	no	no	no	no	no	no	no	no	yes	yes	yes	no	1	yes	no	no	no	no	no	no	no	0	0.805
470	56	male	13	Yes	38.7656	65	142	1.2	0.6	67	133	1.3	0.7	57	yes	yes	no	0	1	yes	yes	yes	yes	2	yes	no	no	no	no	no	no	no	no	no	yes	yes	yes	no	1	yes	yes	no	no	yes	yes	no	yes	2	1
471	46	female	10	No	27.3797	69	128	2.4	0.3	55	124	1.7	0.53	50	yes	no	yes	0	2	yes	yes	no	no	0	yes	yes	no	no	no	no	no	no	no	no	yes	yes	yes	yes	2	yes	no	no	no	no	no	no	no	0	0.843
472	62	male	13	Yes	25.7959	73	199	2.6	21.43	56	150	2.2	59.7	80	yes	yes	no	0	1	yes	no	yes	yes	2	yes	no	no	no	no	no	no	no	no	yes	yes	yes	yes	no	1	yes	no	yes	yes	yes	no	yes	yes	3	0.805
473	58	female	8	Yes	29.4078	52	99	3.4	0.2	49	108	2.6	0.7	116	yes	yes	yes	0	2	yes	no	yes	yes	3	yes	yes	no	no	no	no	no	no	no	yes	yes	yes	yes	yes	2	yes	yes	yes	no	yes	yes	no	yes	3	0.693
474	52	male	6	No	30.1276	32	117	1.6	0.5	36	134	1.6	0.3	83	yes	no	no	0	2	yes	no	yes	yes	2	no	no	no	no	no	no	yes	no	no	yes	yes	no	yes	no	2	yes	no	yes	no	yes	yes	no	yes	2	0.807
475	56	male	6	No	31.5789	58	130	3.67	0.04	52	149	1.9	0.1	82	yes	no	no	0	2	yes	yes	yes	yes	1	no	no	no	no	no	yes	no	no	no	no	yes	no	yes	no	2	yes	no	yes	no	yes	no	yes	yes	2	1
476	66	male	8	No	27.7703	41	118	2.1	0.4	49	130	2.2	0.46	73	yes	no	no	0	2	yes	yes	yes	yes	3	no	no	no	no	no	no	yes	no	no	no	yes	no	yes	no	2	yes	no	yes	yes	yes	no	yes	yes	3	1
477	54	male	5	No	31.055					56	110	3.3	0.34	58	no	no	no		0	no	no	no	no	0	no	yes	no	no	no	no	no	no	no	no	yes	no	no	yes	1	yes	yes	yes	no	yes	yes	no	yes	3	0.761
478	69	female	16	Yes	30.1103	48	145	1.8	2.6	53	145	2.2	2.6	58	yes	yes	yes	0	2	yes	yes	yes	yes	3	yes	yes	no	no	no	no	no	no	no	no	yes	yes	yes	yes	2	yes	yes	yes	yes	yes	no	yes	yes	4	1
479	74	male	6	No	22.7244	53	162	3	1.5	48	135	3.1	1.5	95	yes	no	no	1	1	yes	yes	yes	yes	3	no	no	no	no	no	no	no	no	no	no	yes	no	yes	no	1	yes	yes	yes	no	yes	yes	no	yes	3	0.893
480	68	female	9	No	25.7276	42	136	2.45	0	49	140	2.23	2	95	no	no	no		0	no	no	no	yes	1	no	no	no	no	no	no	no	no	no	no	no	no	no	no	0	no	yes	no	no	no	no	no	yes	1	0.843
481	68	male	10	No	27.4406	49	136	1.56	0.6	48	154	1.26	0.7	90	yes	no	yes	0	2	yes	no	no	yes	3	no	yes	no	yes	no	no	no	no	yes	no	yes	no	yes	yes	2	yes	yes	yes	yes	no	no	no	yes	3	1
482	54	male	4	No	36.4799	43	130	3.6	0.2	44	110	3.6	0.3	83	no	no	no		0	no	no	no	yes	2	no	no	no	no	no	no	no	no	no	no	no	no	no	no	0	no	yes	no	no	no	no	no	yes	2	0.33
483	78	male	6	No	24.4193	40	130	1.3	8.8	42	130	1.48	8.7	104	yes	no	no	1	1	yes	yes	no	no	0	no	no	no	no	no	no	no	no	no	no	yes	no	yes	no	1	yes	no	no	no	no	no	no	no	0	1
484	61	male	7	No	30.3673					58	122	2.9	0.5	76	no	no	no		0	no	no	no	no	0	yes	yes	no	no	no	no	no	no	no	no	yes	yes	yes	yes	2	yes	no	no	no	no	no	no	no	0	0.843
485	57	male	16	No	34.7178	44	152	3	0.2	43	146	1.9	0.1	79	yes	yes	yes	0	2	yes	yes	no	no	0	yes	yes	no	no	no	no	no	no	no	no	yes	yes	yes	yes	2	no	no	no	no	no	no	no	no	0	1
486	60	female	9	No	31.7739	41	183	2.5	0.43	46	129	2.5	0.46	81	no	no	no		0	no	no	no	no	0	no	no	no	no	no	no	no	no	no	no	no	no	no	no	0	no	no	no	no	yes	no	yes	yes	1	0.805
487	60	female		No						66	130	1.2	0.4	70	no	no	no		0	no	no	no	no	0	yes	no	no	no	no	no	no	no	no	no	yes	yes	no	no	0	yes	no	no	no	no	no	no	no	0	1
488	84	female	5	No	22.6757	45	96	1.5	0.6	58	110	2.4	0.1	109	yes	no	yes	0	2	yes	no	no	no	0	no	yes	no	no	no	no	no	no	no	yes	yes	no	yes	yes	2	yes	no	no	no	no	no	no	no	0	0.811
489	63	female	3	No	28.5375	47	126	2.6	1.5	46	102	3.1	1	49	yes	no	no	1	1	yes	no	no	no	0	no	no	no	no	no	no	no	no	yes	no	yes	no	yes	no	1	yes	no	yes	no	no	no	no	yes	1	0.843
490	73	male	10	No	37.2764	52	120	1.3	2.9	56	96	1	0.6	83	yes	no	yes	0	2	yes	no	no	yes	3	no	yes	no	no	no	no	no	no	yes	no	yes	no	yes	yes	2	yes	yes	yes	yes	no	no	no	yes	3	0.775
491	65	male	7	No	32.8241	50	124	2.8		51	112	3.7		82	yes	no	no	1	1	yes	no	yes	yes	2	no	no	no	no	no	no	no	no	no	yes	yes	no	yes	no	1	yes	no	yes	no	yes	yes	no	yes	2	0.893
492	63	male	8	No	41.0302	49	200	2.7	88.9	55	156	2.7	99.3	116	yes	no	yes	0	2	yes	yes	yes	yes	4	no	no	no	no	yes	no	no	no	no	no	yes	no	yes	yes	2	yes	yes	yes	yes	yes	yes	yes	yes	4	0.775
493	60	male	5	No	30.5556	58	140	1.4	1.5	53	132	1.9	0.9	75	yes	no	yes	0	2	yes	no	yes	yes	2	no	yes	no	yes	no	no	no	no	no	yes	yes	no	yes	yes	2	yes	no	yes	no	yes	yes	no	yes	2	1
494	61	male	8	No	26.8749	60	160	2.2	33.4	48	154	2.2	15.2	84	yes	yes	no	0	1	yes	no	yes	yes	3	yes	no	no	no	no	no	no	no	no	yes	yes	yes	yes	no	1	yes	yes	yes	no	yes	yes	no	yes	3	1
495	66	male	8	No	29.7722	48	148	2.5	0.2	52	144	2.3	0.4	77	yes	no	no	0	2	yes	no	yes	yes	2	no	no	no	no	no	yes	no	no	yes	no	yes	no	yes	no	2	yes	no	no	yes	yes	no	yes	yes	2	0.847
496	74	male	13	No	33.3947	44	146	2.5	0.5	47	143	2.6	0	93	yes	no	no	0	2	yes	yes	yes	yes	2	no	no	no	no	no	yes	no	no	no	no	yes	no	yes	no	2	yes	yes	no	no	yes	yes	no	yes	2	1
497	72	male	6	Yes	25.464	33	132	2.8	1.8	37	142	3	1	88	no	no	no		0	yes	yes	yes	yes	1	no	no	no	no	no	no	no	no	no	no	no	no	no	no	0	yes	no	no	no	yes	yes	no	yes	1	1
498	76	female	6	No	28.1625	77	132	2.7	5.9	44	130	1.9	0	58	yes	no	yes	0	2	yes	no	no	yes	3	no	yes	no	no	no	no	no	no	yes	no	yes	no	yes	yes	2	yes	yes	yes	yes	no	no	no	yes	3	0.775
499	61	female	13	No	30.0781	47	120	1.9	0.3	48	112	4.3	0.1	59	yes	yes	no	0	1	yes	no	yes	yes	1	yes	no	no	no	no	no	no	no	yes	no	yes	yes	yes	no	1	yes	no	no	no	yes	yes	no	yes	1	1
500	66	female	7	No		52	150	2.2	0.6	54	128	2	2.1	58	yes	yes	no	0	1	yes	no	yes	yes	3	yes	no	no	no	no	no	no	no	no	yes	yes	yes	yes	no	1	yes	yes	yes	no	yes	no	yes	yes	3	1
501	76	male	6	No	27.6361	44	140	1.4	0.2	45	122	3.1	0.2	100	no	no	no		0	no	no	yes	yes	3	no	no	no	no	no	no	no	no	no	no	no	no	no	no	0	no	yes	no	yes	yes	no	yes	yes	3	0.775
502	64	male	5	No	32.4074	45	132	1.5	0.4	47	132		0.2	87	yes	yes	no	0	1	yes	yes	no	no	0	yes	no	no	no	no	no	no	no	no	no	yes	yes	yes	no	1	yes	no	no	no	no	no	no	no	0	1
503	66	male	4	Yes	29.4118	41	120	2.3	1.8	45	128		1.4	81	yes	no	no	1	1	yes	no	no	no	0	no	no	no	no	no	no	no	no	no	yes	yes	no	yes	no	1	yes	no	no	no	no	no	no	no	0	1
504	70	male	5	No	27.1706	40	167	2.4	1.4	45	180	3.3	1.6	79	yes	no	no	1	1	no	no	yes	yes	2	no	no	no	no	no	no	no	no	no	no	yes	no	yes	no	1	no	no	yes	no	yes	yes	no	yes	2	1
505	72	male	8	No	35.756	66	146	3.1	1.5	52	136	2.9	0.3	77	yes	no	yes	0	2	yes	yes	no	yes	1	no	yes	no	no	no	no	no	no	yes	no	yes	no	yes	yes	2	yes	no	yes	no	no	no	no	yes	1	0.843
506	55	male	6	No	30.7599	66	138	1.1		63	135	1.6	0.2	72	yes	yes	yes	0	2	yes	yes	no	no	0	yes	yes	no	no	no	no	no	no	no	no	yes	yes	yes	yes	2	yes	no	no	no	no	no	no	no	0	0.775
507	46	female	8	No	35.5999	56	164	1.8	0.2	61	125	1.8	0.2	71	yes	yes	no	0	1	yes	yes	yes	yes	1	yes	no	no	no	no	no	no	no	no	no	yes	yes	yes	no	1	yes	no	no	no	yes	no	yes	yes	1	1
508	86	female	12	No	30.0781	58	127	2.7	8	54	136	2.2	26.1	50	yes	yes	yes	0	2	no	no	no	yes	2	yes	yes	no	no	no	no	no	no	no	no	yes	yes	yes	yes	2	no	yes	no	yes	no	no	no	yes	2	0.693
509	80	male	7	No	31.0204					36	174	2.9	0.1	101	no	no	no		0	no	no	no	no	0	no	no	no	no	no	no	no	no	no	no	no	no	no	no	0	no	no	yes	no	yes	no	yes	yes	2	0.33
510	49	female	8	No	38.7004	66	130	2.3	0.5	67	139	3	0.4	72	yes	no	yes	0	3	yes	yes	yes	yes	3	no	yes	no	no	no	yes	no	no	no	no	yes	no	yes	yes	3	yes	no	yes	yes	yes	no	yes	yes	3	1
511	65	female	12	No	46.6483	52	155	1.5	0	38	141	1.4	0	81	yes	yes	no	0	1	no	no	yes	yes	1	yes	no	no	no	no	no	no	no	no	no	yes	yes	yes	no	1	no	no	no	no	yes	no	yes	yes	1	0.651
512	65	male	3	Yes	33.4582	52	138	2.4	0.4	48	136	2.4		77	yes	no	yes	0	2	yes	no	no	yes	1	no	no	no	no	no	no	no	no	yes	no	yes	no	yes	no	1	yes	no	yes	no	no	no	no	yes	1	0.807
513	68	male	5	No	26.7299	55	130	2.1	0.4	54	120	2	0.4	75	no	no	no		0	yes	yes	no	no	0	no	no	no	no	no	no	no	no	no	no	yes	no	yes	no	1	yes	no	no	no	no	no	no	no	0	0.805
514	55	female	9	No	32.1929	77	136	1.5	0.7	66	128	1.9	1.4	63	yes	no	yes	0	2	yes	yes	no	no	0	no	yes	no	no	no	no	no	no	no	no	yes	no	yes	yes	2	yes	no	no	no	no	no	no	no	0	1
515	62	male	13	No	37.037	54	150	4.1	1.3	51	138	2.5	0.2	84	yes	no	yes	0	2	no	no	yes	yes	1	no	yes	no	yes	no	no	no	no	yes	no	yes	no	yes	yes	2	yes	no	no	no	yes	no	yes	yes	1	0.843
516	66	male	13	No	33.564	40	120	2.1	0.6		150				yes	no	yes	0	2	yes	yes	yes	yes	3	no	yes	no	no	no	no	no	no	no	no	yes	no	yes	yes	2	yes	no	yes	yes	yes	yes	yes	yes	3	1
517	79	female	4	No	27.0538	48	132	2	0.8	52	124	2.2		60	yes	no	yes	0	2	yes	yes	no	no	0	no	yes	no	no	no	no	no	no	no	no	yes	no	yes	yes	2	yes	no	no	no	no	no	no	no	0	0.516
518	63	male	3	No	29.7619	50	120	1.8	0.4	51	118	1.8	0.4	80	yes	no	yes	0	2	yes	yes	no	yes	1	no	yes	no	no	no	no	no	no	no	no	yes	no	yes	yes	2	yes	no	no	yes	no	no	no	yes	1	0.843
519	69	male	12	No	31.7739	53	164	1.4	0.4	55	138	1.6	0.3	78	yes	yes	yes	0	2	no	no	yes	yes	1	yes	no	no	no	no	no	no	no	no	no	yes	yes	yes	no	1	yes	no	no	no	yes	yes	yes	yes	1	0.761
520	50	female	12	No	28.2828	49	105	1.4	1.1	51	128	1.5	1.3	64	yes	no	yes	0	2	yes	no	no	yes	1	no	yes	no	no	no	no	no	no	yes	no	yes	no	yes	yes	2	yes	no	yes	no	no	no	no	yes	1	1
521	64	male	8	No	30.0232					52	140	2.2	1.9	92	no	no	no		0	no	no	no	no	0	yes	no	no	no	no	no	no	no	no	no	yes	yes	yes	no	1	yes	no	no	no	yes	yes	no	yes	1	1
522	67	female	8	No	30.0914	58	124	1.7	0	57	132	1.9	0.3	71	yes	no	no	1	1	yes	yes	yes	yes	3	no	no	no	no	no	no	no	no	no	no	yes	no	yes	no	1	yes	yes	no	yes	yes	yes	no	yes	3	1
523	58	male	6	Yes	26.493	55	140	1.9	0.4	59	124	2.2	0.3	77	yes	no	no	1	1	yes	yes	no	no	0	no	no	no	no	no	no	no	no	no	no	yes	no	yes	no	1	yes	no	no	no	no	no	no	no	0	0.843
524	66	male	6	No	33.1722	40	158	0.5	0.1	36	145	1.3	0.1	93	no	no	no		0	yes	yes	yes	yes	2	no	no	no	no	no	no	no	no	no	yes	no	no	no	no	0	yes	no	yes	no	yes	no	yes	yes	2	1
525	75	male	8	No	27.7323	42	120	2.2	1	41	148	2.7		97	no	no	no		0	yes	yes	no	yes	1	no	no	no	no	no	no	no	no	no	no	no	no	no	no	0	yes	no	yes	no	no	no	no	yes	1	1
526	69	male	4	Yes	27.143	38	132	1.3	6.9	39	140	1.1	6.3	121	no	no	no		0	no	no	no	no	0	no	no	no	no	no	no	no	no	no	no	no	no	no	no	0	no	no	no	no	yes	no	yes	yes	1	0.893
527	60	male	6	No	28.1133	54	148	2.1	0.3	63	136	2.1	0.1	79	yes	yes	yes	0	2	yes	yes	yes	yes	2	yes	yes	no	no	no	no	no	no	no	no	yes	yes	yes	yes	2	yes	yes	no	no	yes	yes	no	yes	2	0.843
528	75	male	6	No	25.4581	42	134	2.3	0.4	48	136	2.1	0.2	133	no	no	no		0	yes	yes	yes	yes	4	no	no	no	no	no	no	no	no	no	no	no	no	no	no	0	yes	yes	yes	yes	yes	yes	no	yes	4	0.805
529	63	male	10	No	33.518	51	148	3.7		53	138	2.4	0.9	77	yes	no	yes	0	2	no	no	yes	yes	3	no	yes	no	no	no	no	no	no	yes	no	yes	no	yes	yes	2	yes	yes	yes	no	yes	no	yes	yes	3	1
530	67	male	17	No	30.0232	43	136	2.1	0.2	49	130	2.2	0.1	83	yes	yes	no	0	1	yes	no	yes	yes	3	yes	no	no	no	no	no	no	no	no	no	yes	yes	yes	no	1	yes	yes	no	yes	yes	yes	no	yes	3	0.775
531	56	male	4	No	43.5551	43	123	1.1	0.6	61	131	1.5	0.5	75	yes	no	yes	0	1	yes	no	yes	yes	3	no	yes	no	no	no	no	no	no	yes	no	yes	no	no	yes	1	yes	yes	yes	no	yes	no	yes	yes	3	0.366
532	60	male	7	No	29.4107	53	148	3	0.4	50	148	2.7	0.5	88	yes	no	no	1	1	yes	no	no	yes	2	no	no	no	no	no	no	no	no	yes	no	yes	no	yes	no	1	yes	yes	yes	no	no	no	no	yes	2	0.775
533	68	female	10	No	26.2917	52	146	2.4	1	44	132	2.4	0.5	81	yes	no	no	1	1	yes	no	yes	yes	3	no	no	no	no	no	no	no	no	yes	no	yes	no	yes	no	1	yes	yes	yes	no	yes	yes	no	yes	3	0.805
534	62	female	2	No	29.6665	46	120	2.4	0.2	46	120	2.4	0.2	50	yes	no	no	1	1	yes	yes	no	no	0	no	no	no	no	no	no	no	no	no	no	yes	no	yes	no	1	yes	no	no	no	no	no	no	no	0	0.843
535	66	male	17	Yes	30.6425	55	114	1.2	0.1	56	118	1.1	0.3	120	yes	yes	no	0	0	yes	no	yes	yes	3	yes	no	no	no	no	no	no	no	no	yes	yes	yes	no	no	0	yes	no	yes	yes	yes	no	yes	yes	3	0.693
536	67	male	11	No	25.7552	42	136	1.7	2.6	46	138	1.8	3.4	90	yes	no	no	1	1	yes	yes	yes	yes	1	no	no	no	no	no	no	no	no	no	no	yes	no	yes	no	1	yes	no	no	no	yes	yes	no	yes	1	1
537	68	male	9	No	30.0947	45	136	2.8	0.1	51	140	2.9	0	70	yes	no	yes	0	2	yes	yes	yes	yes	3	no	yes	no	no	no	no	no	no	no	no	yes	no	yes	yes	2	yes	no	yes	yes	yes	yes	no	yes	3	0.843
538	68	female	15	No	28.578	51	136	1.4	1.2	52	138	1.3	0	81	yes	yes	yes	0	2	yes	yes	yes	yes	2	yes	yes	no	no	no	no	no	no	no	no	yes	yes	yes	yes	2	yes	no	yes	no	yes	yes	no	yes	2	0.843
539	49	female	15	No	28.7347	56	139	2.1	0.8	59	139	2.3	0.8	59	yes	yes	yes	0	2	yes	yes	no	no	0	yes	yes	no	no	no	no	no	no	no	no	yes	yes	yes	yes	2	yes	no	no	no	no	no	no	no	0	0.843
540	75	female	10	No	35.6401	39	170	3.1	0.2	38	146	3.8	0	60	no	no	no		0	no	no	yes	yes	2	no	no	no	no	no	no	no	no	yes	no	no	no	no	no	0	yes	yes	yes	no	yes	no	yes	yes	3	0.807
541	61	female	9	No	33.0904	69	134	3.1		55	124	3.1	0.4	64	yes	yes	no	0	1	no	no	yes	yes	1	yes	no	no	no	no	no	no	no	no	no	yes	yes	yes	no	1	yes	no	no	no	yes	yes	no	yes	1	1
542	47	female	3	No	29.903	53	135	3.2	0.3	53	140	3.2	0.3	54	yes	no	no	1	1	yes	yes	no	no	0	no	no	no	no	no	no	no	no	no	no	yes	no	yes	no	1	yes	no	no	no	no	no	no	no	0	0.843
543	61	female	14	No	27.8852	44	134	2.5	0.2	36	142	0.9	0.2	56	yes	no	no	1	1	yes	no	yes	yes	3	no	no	no	no	no	no	no	no	yes	no	yes	no	yes	no	1	yes	yes	yes	no	yes	no	yes	yes	3	1
544	69	female	4	No	33.9624	56	130	1	0.6	58	122	1.1	0.7	72	yes	no	no	1	1	yes	yes	yes	yes	1	no	yes	no	yes	no	no	no	no	no	no	yes	no	yes	yes	2	yes	no	no	no	yes	no	yes	yes	1	1
545	84	female	5	No	26.7299	54	132	1.3	0.6	48	144	1.5	0.7	80	yes	no	yes	0	2	yes	yes	yes	yes	3	no	yes	no	no	no	no	no	no	no	no	yes	no	yes	yes	2	yes	yes	yes	no	yes	yes	no	yes	3	1
546	55	male	4	No	27.4648	46	141	2.3	1.5	46	137	2.3	1	72	yes	no	yes	0	2	yes	yes	no	no	0	no	yes	no	no	no	no	no	no	no	no	yes	no	yes	yes	2	yes	no	no	no	no	no	no	no	0	1
547	65	female	10	No	38.9348	43	132	2.9	0.4	48		2.6	0.3	67	yes	yes	no	0	1	no	no	no	no	0	yes	no	no	no	no	no	no	no	no	no	yes	yes	yes	no	1	no	no	no	no	no	no	no	no	0	1
548	71	female	14	No	30.0433	49	134	2.4		52	136	2.5	0	78	yes	yes	no	0	1	yes	no	yes	yes	3	yes	no	no	no	no	no	no	no	no	no	yes	yes	yes	no	1	yes	no	yes	yes	yes	yes	no	yes	3	0.775
549	47	female	4	No	33.4124	47	141	1.2	0.6	46	125	1.2	0.6	71	yes	no	yes	0	2	yes	yes	no	yes	1	no	yes	no	no	no	no	no	no	no	no	yes	no	yes	yes	2	yes	yes	no	no	no	no	no	yes	1	0.775
550	76	female	5	No	29.34	56	112	2.1	0.5	52	134	2.1		94	yes	no	yes	0	1	yes	yes	yes	yes	2	no	yes	no	no	no	no	no	no	no	no	yes	no	yes	yes	2	yes	no	yes	no	yes	no	yes	yes	2	0.775
551	72	female	4	No	33.2671	44	148	2.4	18.3	42	124	2.3	42.2	72	yes	no	no	1	1	yes	yes	yes	yes	4	no	no	no	no	no	no	no	no	no	no	yes	no	yes	no	1	yes	yes	yes	yes	yes	yes	no	yes	4	0.769
552	61	female	4	Yes	26.079	50	130	1.8	0.5	47	140	1.8	0.5	73	yes	no	no	1	1	yes	yes	no	no	0	no	no	no	no	no	no	no	no	no	no	yes	no	yes	no	1	yes	no	no	no	no	no	no	no	0	1
553	69	female	10	No	30.0215	51	140	2.3	1.5	54	142	2.7	0.5	65	yes	no	yes	0	2	yes	yes	yes	yes	4	no	yes	no	no	no	no	no	no	no	no	yes	no	yes	yes	2	yes	no	yes	yes	yes	no	yes	yes	4	1
554	80	male	6	No	28.7268	59	116	3	0.2	59	124	1.4		93	yes	no	no	1	1	yes	yes	no	no	0	no	no	no	no	no	no	no	no	no	no	yes	no	yes	no	1	yes	no	no	no	no	no	no	no	0	1
555	61	female	12	No	28.3848	44	146	1.6		50	136	1.4		78	yes	no	yes	0	2	yes	yes	yes	yes	1	no	yes	no	no	no	no	no	no	no	no	yes	no	yes	yes	2	yes	no	no	no	yes	yes	no	yes	1	1
556	68	male	5	No	27.143	45	147	2.4		47	154	1.8	1.5	81	yes	no	no	1	1	yes	yes	no	yes	1	no	no	no	no	no	no	no	no	no	no	yes	no	yes	no	1	yes	no	yes	no	no	no	no	yes	1	1
557	70	male	11	No	25.6489	65	142	2.1	1.3	63	168	1.3	0.85	108	yes	no	no	1	1	yes	no	yes	yes	3	no	no	no	no	no	no	yes	no	yes	no	yes	no	yes	no	2	yes	yes	yes	no	yes	yes	no	yes	3	1
558	68	female	4	No	34.4781	41	118	2.7	0.5	51	130	1.1	0.7	96	yes	no	no	1	1	no	no	no	yes	3	no	no	no	no	no	no	no	no	no	no	yes	no	yes	no	1	yes	yes	yes	yes	no	no	no	yes	3	0.893
559	67	female	10	No	28.7268	40	165	1.9	5.2	41	170	1.9	19.5	98	yes	no	no	1	1	yes	yes	yes	yes	2	no	no	no	no	no	no	no	no	no	no	yes	no	yes	no	1	yes	no	no	yes	yes	yes	yes	yes	2	1
560	74	male	10	Yes	28.0864	52	136	1.1	2.2	52	130	1.3		71	yes	no	yes	0	2	yes	yes	yes	yes	2	no	yes	no	no	no	no	no	no	no	no	yes	no	yes	yes	2	yes	yes	no	no	yes	yes	no	yes	2	0.807
561	52	male	3	No	27.0842	56	120		0.6	58	124		0.6	73	yes	no	yes	0	1	no	no	yes	yes	1	no	yes	no	no	no	no	no	no	no	no	yes	no	yes	yes	2	no	no	no	no	yes	no	yes	yes	1	1
562	69	male	3	No	30.0041	44	128	2.5	0.7	43	154	2.1	0.9	95	no	no	no		0	yes	yes	yes	yes	3	no	no	no	no	no	no	no	no	no	no	no	no	no	no	0	yes	yes	yes	no	yes	no	yes	yes	3	0.893
563	57	male	3	No	34.331	43	140	2.5	0.3	49	120	3.8		102	no	no	no		0	no	no	yes	yes	2	no	no	no	no	no	no	no	no	no	no	yes	no	yes	no	1	no	yes	yes	no	yes	yes	no	yes	3	0.843
564	61	male	4	No	32.0759	41	134	1.2	0.3	41	136	1.5	0.4	83	yes	no	no	1	1	yes	yes	yes	yes	1	no	no	no	no	no	no	no	no	no	no	yes	no	yes	no	1	yes	no	no	no	yes	yes	no	yes	1	0.687
565	88	male	4	No	27.7646	48	168	3.4	0.6	48	150	4	0.6	179	yes	no	yes	0	1	no	no	yes	yes	2	no	yes	no	no	no	no	no	no	no	no	yes	no	no	yes	1	no	no	no	yes	yes	yes	no	yes	2	0.807
566	62	female	4	No	25.7276	44	122	2.6	0.1	42	118	2.5	0.1	65	yes	no	yes	0	2	no	no	no	no	0	no	yes	no	no	no	no	no	no	no	no	yes	no	yes	yes	2	no	no	no	no	no	no	no	no	0	0.843
567	51	female	20	No	38.6196	40	123	2.1	1	37	122	2.5	0.2	76	yes	no	no	1	1	yes	yes	no	yes	1	no	no	no	no	no	no	no	no	no	no	yes	no	yes	no	1	yes	no	yes	no	no	no	no	yes	1	1
568	80	male	5	No	30.6148	38	142	1.3	0.6	44	132	2.1	0.7	112	yes	no	yes	0	2	yes	yes	yes	yes	2	no	yes	no	no	no	no	no	no	no	no	yes	no	yes	yes	2	yes	yes	no	no	yes	yes	no	yes	2	0.807
569	64	female	4	Yes	27.0641	42	121	2.5	0.2	47	123	2.6	0.2	62	no	no	no		0	yes	yes	no	no	0	no	no	no	no	no	no	no	no	no	no	no	no	no	no	0	yes	no	no	no	no	no	no	no	0	1
570	64	female	4	No	27.9904	42		5.1	0.2	43	134	2.5		67	no	no	no		0	yes	yes	no	no	0	no	no	no	no	no	no	no	no	no	no	no	no	no	no	0	yes	no	no	no	no	no	no	no	0	1
571	79	female	3	No	38.0886	41	114	2.3	1.8	38	126	2.4	0.8	87	no	no	no		0	yes	no	yes	yes	3	no	no	no	no	no	no	no	no	no	no	no	no	no	no	0	yes	yes	yes	no	yes	no	yes	yes	3	0.775
572	61	male	4	No	35.5532	55	145	1.8		48	137	2	0.6	85	yes	no	yes	0	2	yes	yes	yes	yes	1	no	yes	no	no	no	no	no	no	no	no	yes	no	yes	yes	2	yes	no	no	no	yes	yes	no	yes	1	0.843
573	65	male	4	Yes	30.8642	48	120	2.3	0.5	50	113	2.5	0.9	99	no	no	no		0	yes	no	yes	yes	3	no	no	no	no	no	no	no	no	yes	no	yes	no	yes	no	1	yes	yes	yes	no	yes	yes	no	yes	3	0.807
574	62	male	4	No	27.1669	44	118	1.6	1	47	110	2.1	1.1	142	yes	no	yes	0	1	yes	yes	yes	yes	2	no	yes	no	no	no	no	no	no	no	no	yes	no	no	yes	1	yes	no	yes	no	yes	no	yes	yes	2	0.893
575	72	male	4	No	27.7634	44	128	2.5	0.6	47	124	2.8	0.5	108	yes	no	no	1	1	no	no	yes	yes	3	no	no	no	no	no	no	no	no	no	no	yes	no	yes	no	1	no	yes	yes	no	yes	yes	no	yes	3	0.893
576	78	female	10	No	34.6746	47	150	4.1	0.3	44	168	3	0	85	no	no	no		0	yes	no	yes	yes	3	no	no	no	no	no	no	no	no	yes	no	no	no	no	no	0	yes	no	yes	yes	yes	no	yes	yes	3	0.775
577	70	male	4	Yes	24.9337	44	144	2.7	5.3	46	140	1.4	3.5	72	yes	no	no	1	1	no	no	no	no	0	no	no	no	no	no	no	no	no	no	no	yes	no	yes	no	1	yes	no	no	no	no	no	no	no	0	1
578	32	male	4	No	28.6016	56	140	2.1	0.5	57	147	3.4	0.78	68	yes	yes	no	0	2	no	no	no	no	0	yes	no	no	no	no	no	no	no	no	no	yes	yes	yes	no	1	yes	no	no	no	no	no	no	no	0	1
579	53	female	4	No	28.075	49	122	2.9	0.3	51	124	1.8	0.2	68	yes	yes	no	0	1	yes	no	no	no	0	yes	no	no	no	no	no	no	no	no	yes	yes	yes	yes	no	1	yes	no	no	no	no	no	no	no	0	1
580	68	female	7	Yes	27.9155	53	150	2.6	0.2	68	150	2.2	0.5	73	yes	no	no	1	1	yes	no	yes	yes	1	yes	no	no	no	no	no	yes	no	yes	no	yes	yes	yes	no	2	yes	yes	no	no	yes	yes	no	yes	2	1
581	70	male	7	Yes	26.0933	54	135	3.1	4	54	120	1.5	5.4	93	yes	no	no	1	1	yes	yes	yes	yes	1	no	no	no	no	no	no	no	no	no	no	yes	no	yes	no	1	yes	no	no	no	yes	no	yes	yes	1	0.807
582	64	male	6	No	25.8645	48	185	2.9	4.4	54	150	3.1	6	79	no	no	no		0	yes	yes	yes	yes	3	no	no	no	no	no	no	no	no	no	no	no	no	no	no	0	yes	no	yes	yes	yes	yes	no	yes	3	1
583	68	male	4	No	24.3767					44	120	1.9	0.2	66	no	no	no		0	no	no	no	no	0	no	no	no	no	no	no	no	no	yes	no	yes	no	yes	no	1	yes	no	no	no	no	no	no	no	0	1
584	63	female	6	No	26.2188	43	146	2.6	2.8	45	144	1.9	0.2	63	no	no	no		0	no	no	no	yes	2	no	no	no	no	no	no	no	no	no	no	no	no	no	no	0	yes	yes	yes	no	no	no	no	yes	2	1
585	69	male	4	No	33.1504	35	144	3.3	0.4	48	130		0.5	84	yes	no	yes	0	2	no	no	no	no	0	no	yes	no	no	no	no	no	no	no	no	yes	no	yes	yes	2	no	no	no	no	no	no	no	no	0	1
586	62	female	4	No	24.3418	40	142	3	0.8	43	152	3	0	57	yes	no	yes	0	2	no	no	no	yes	1	no	yes	no	no	no	no	no	no	no	no	yes	no	yes	yes	2	no	yes	no	no	no	no	no	yes	1	1
587	76	female	4	No	27.5873	37	160	1.1	0.4	41	140	1.1	0	71	no	no	no		0	yes	yes	yes	yes	2	no	no	no	no	no	no	no	no	no	no	no	no	no	no	0	yes	no	yes	no	yes	yes	no	yes	2	0.807
588	45	female	4	No	38.2002	34	124	2.8	0.1	35	128		2.2	58	yes	no	no	1	1	no	no	no	yes	2	no	no	no	no	no	no	no	no	no	no	yes	no	yes	no	1	no	yes	yes	no	no	no	no	yes	2	0.805
589	76	male	4	No	24.0741	38	140	0.9	5.7	43	130	0.8	9.9	121	yes	no	no	1	1	yes	yes	no	yes	2	no	no	no	no	no	no	no	no	no	no	yes	no	yes	no	1	yes	yes	no	yes	no	no	no	yes	2	1
590	67	male	4	No	25.9259	35	130	2.6	0	42	140	2.6	0	90	yes	no	no	1	1	yes	no	no	no	0	no	no	no	no	no	no	no	no	no	no	yes	no	yes	no	1	yes	no	no	no	no	no	no	no	0	1
591	62	male	3	No	29.4029	52	136	2.1	0.3	54	138	2.1	0.3	58	yes	no	no	1	1	yes	yes	no	no	0	no	yes	no	no	no	no	no	no	no	no	yes	no	yes	yes	2	yes	no	yes	no	yes	yes	no	yes	2	0.843
592	64	male	10	No	36.7634	45	160	0	0.9	51	150		0.9	75	yes	no	yes	0	2	yes	yes	yes	yes	1	no	yes	no	no	no	no	no	no	no	no	yes	no	yes	yes	2	yes	no	no	no	yes	yes	no	yes	1	1
593	60	male	4	No	27.4717	37	141	2.5	0.2	38	130	2.2	0	109	yes	no	no	1	1	no	no	yes	yes	1	no	no	no	no	no	no	no	no	no	no	yes	no	yes	no	1	no	no	no	no	yes	yes	no	yes	1	1
594	48	male	3	No	30.9715	53	130	2.1	0.1	49	134	2.3	0.4	78	yes	no	yes	0	2	yes	yes	no	no	0	no	yes	no	no	no	no	no	no	no	no	yes	no	yes	yes	2	yes	no	yes	yes	no	no	no	yes	2	1
595	67	female	4	Yes	27.0416	39	125	1.5	0.6	40	125	1.6	0.4	70	no	no	no		0	yes	yes	no	no	0	no	no	no	no	no	no	no	no	no	no	no	no	no	no	0	yes	no	no	no	no	no	no	no	0	0.516
596	65	male	5	No	28.7037	42	122	2.6	1.5	43	131	2.2	1.6	100	yes	yes	no	0	1	yes	yes	yes	yes	2	yes	no	no	no	no	no	no	no	no	no	yes	yes	yes	no	1	yes	no	no	yes	yes	no	yes	yes	2	0.811
597	61	male	11	No	28.0379	45	130	2.8		47	120	2.8	1	95	yes	yes	no	0	1	yes	no	no	yes	1	yes	no	no	no	no	no	no	no	no	no	yes	yes	yes	no	1	yes	no	no	yes	no	no	no	yes	1	1
598	55	male	3	No	26.5928	51	125	1.7	1.3	50	136	3.1	0.8	99	yes	no	no	1	1	yes	yes	no	no	0	no	no	no	no	no	no	no	no	no	no	yes	no	yes	no	1	yes	no	no	no	no	no	no	no	0	1
599	55	male	4	No	29.2839	37	135	2.7	0.4	42	130	0	0.3	89	yes	no	no	1	1	yes	yes	no	no	0	no	yes	no	no	no	no	no	no	no	no	yes	no	yes	yes	2	yes	no	no	no	no	no	no	no	0	0.807
600	69	male	4	No	23.6614	40	120	1.2	1	44	90	1.2	2.5	71	yes	no	no	1	1	yes	yes	no	yes	2	no	no	no	no	no	no	no	no	no	no	yes	no	yes	no	1	yes	no	yes	yes	no	no	no	yes	2	0.334
601	73	male	4	Yes	30.0232	49	145	3.2	1.4	43	140	3.5	1.1	74	yes	no	no	1	1	yes	yes	yes	yes	1	no	no	no	no	no	no	no	no	no	no	yes	no	yes	no	1	yes	no	no	no	yes	yes	no	yes	1	1
602	54	male	4	No	29.0367	45	140	2.1	8.6	54	130	2.5	10.7	62	yes	yes	no	0	1	yes	yes	yes	yes	1	yes	no	no	no	no	no	no	no	no	no	yes	yes	yes	no	1	yes	no	yes	no	yes	no	yes	yes	2	0.805
603	63	female	7	No	36.5157	58	142	4.5	1	53	174	4.2	1.5	68	yes	no	no	1	1	yes	no	yes	yes	3	no	no	no	no	no	no	no	no	no	no	yes	no	yes	no	1	yes	yes	no	yes	yes	no	yes	yes	3	0.807
604	53	female	3	No	41.8685	53	135		0	48	148	2.8	1.5	71	yes	no	no	1	1	yes	yes	yes	yes	1	no	no	no	no	no	no	no	no	no	no	yes	no	yes	no	1	yes	no	no	no	yes	no	yes	yes	1	1
605	58	male	5	No	28.3737	46	132	1.5	0.6	48	140	1.7	0.3	108	yes	no	no	1	1	yes	yes	yes	yes	1	no	no	no	no	no	no	no	no	no	no	yes	no	yes	no	1	yes	no	no	no	yes	yes	no	yes	1	1
606	72	male	4	No	33.8972	45	146	2.8	0.3	45	150	2.4	0.4	104	no	no	no		0	no	no	yes	yes	3	no	no	no	no	no	no	no	no	no	no	no	no	no	no	0	no	yes	yes	no	yes	yes	no	yes	3	0.843
607	55	female	5	No	37.2615	54	116	1.8	0.6	46	130	1.8	0.9	66	yes	no	no	1	1	yes	yes	yes	yes	1	no	yes	no	no	no	no	no	no	no	no	yes	no	yes	yes	2	yes	no	no	no	yes	no	yes	yes	1	0.805
608	61	male	18	Yes	25.3086		140			35	120	2.2	6.5	63	yes	no	no	1	1	yes	no	no	yes	1	yes	no	no	no	no	no	yes	no	no	yes	yes	yes	yes	no	2	yes	no	yes	no	no	no	no	yes	1	1
609	72	female	6	No	27.8852	52	158	1.2	1.1	52	103	1.5	2.1	57	yes	no	no	1	1	yes	no	yes	yes	2	no	no	no	no	no	no	no	no	no	no	yes	no	yes	no	1	yes	no	yes	no	yes	no	yes	yes	2	0.683
610	55	male	4	No	32.8769	48	140	1.6	1.4	43	104	1.6	0.4	78	yes	no	no	1	1	yes	yes	yes	yes	2	no	no	no	no	no	no	no	no	no	no	yes	no	yes	no	1	yes	yes	no	no	yes	yes	no	yes	2	1
611	49	female	5	No	35.9085	42	130	3	0.5	51	106	3.8	0.6	66	yes	no	yes	0	2	yes	yes	no	no	0	no	yes	no	no	no	no	no	no	yes	no	yes	no	yes	yes	2	yes	no	no	no	no	no	no	no	0	1
612	57	male	3	Yes	34.1401	59	148	1.7	0.4	63	162	1.6	0.5	85	yes	no	no	1	1	yes	yes	yes	yes	3	no	yes	no	no	no	no	no	no	no	no	yes	no	yes	yes	2	yes	yes	yes	no	yes	yes	no	yes	3	1
613	74	male	22	No	23.2438	47	160	2	0.6	49	134	2	0.4	75	yes	no	yes	0	2	yes	no	yes	yes	3	no	yes	no	no	no	no	no	no	no	yes	yes	no	yes	yes	2	yes	no	yes	yes	yes	no	yes	yes	3	1
614	60	female	4	No	36.5798	43	128	2.7	0.4	48	155	2.4	1	78	no	no	no		0	yes	yes	no	yes	1	no	no	no	no	no	no	no	no	no	no	no	no	no	no	0	yes	no	no	no	yes	yes	no	yes	1	0.843
615	72	female	3	No	28.7356	54	154	3.9	1	51	140	3.2	1	86	yes	no	no	0	1	no	no	yes	yes	2	no	no	no	no	no	no	yes	no	no	no	yes	no	no	no	1	no	no	yes	no	yes	no	yes	yes	2	1
616	64	male	3	Yes	35.3218					43	150	3.1	0.7	64	no	no	no		0	no	no	no	no	0	no	no	no	no	no	no	no	no	no	no	yes	no	yes	no	1	yes	yes	no	yes	yes	no	yes	yes	3	1
617	59	male	5	No	25.6612	45	130	1.8	1.5	49	140	1.5	0.9	101	yes	yes	no	0	0	yes	no	no	no	0	yes	no	no	no	no	no	no	no	no	yes	yes	yes	no	no	0	yes	no	no	no	no	no	no	no	0	1
618	66	female	4	No	25.9516	51	124	1.8	0.9	51	124	1.8	0.9	82	yes	no	no	1	1	yes	yes	no	no	0	no	no	no	no	no	no	no	no	no	no	yes	no	yes	no	1	yes	no	no	no	no	no	no	no	0	1
619	80	male	11	No	21.6296	48	144	2.2	1.4	53	140	2.1	1.4	95	yes	no	yes	0	1	no	no	yes	yes	1	no	yes	no	no	no	no	no	no	no	no	yes	no	yes	yes	2	yes	no	no	no	yes	yes	no	yes	1	0.843
620	69	female	3	No	25.5588	40	135	2	0.7	45	140	2.1	0	62	yes	no	no	1	1	yes	no	yes	yes	2	no	no	no	no	no	no	no	no	no	yes	yes	no	yes	no	1	yes	no	yes	no	yes	no	yes	yes	2	0.719
621	63	male	15	Yes	24.2513	32	140	1.9	0.1	32	125	1.9	0.1	96	yes	no	no	1	1	yes	no	yes	yes	1	no	no	no	no	no	no	no	no	yes	no	yes	no	yes	no	1	yes	no	no	no	yes	yes	no	yes	1	0.843
622	73	male	4	No	24.2215	50	128	2.2	3.4	51	140	2.4	0.5	85	yes	no	no	1	1	yes	yes	no	yes	1	no	no	no	no	no	no	no	no	no	no	yes	no	yes	no	1	yes	no	yes	no	no	no	no	yes	1	1
623	61	female	16	No	34.4496	60	130	2.4	1.1	65	138	2.4	0.9	55	yes	yes	no	0	1	yes	no	no	no	0	yes	no	no	no	no	no	no	no	no	no	yes	yes	yes	no	1	yes	no	no	no	no	no	no	no	0	0.719
624	60	female	4	No	26.5625	44	128	2.8	1.3	43	126	2.5	0.5	62	yes	no	no	1	1	no	no	yes	yes	2	no	no	no	no	no	no	no	no	no	no	yes	no	yes	no	1	no	yes	no	no	yes	no	yes	yes	2	0.719
625	58	male	3	Yes	21.9136	42	148	2.7	3	47	144	2.9	1.3	62	yes	no	no	1	1	yes	yes	no	yes	1	no	no	no	no	no	no	no	no	no	no	no	no	no	no	0	yes	no	yes	no	yes	yes	no	yes	2	0.174
626	61	male	3	Yes	33.952	45	126	2.2		50	134	1.8	0.1	81	no	no	no		0	yes	yes	no	no	0	no	no	no	no	no	no	no	no	no	no	no	no	no	no	0	yes	no	no	no	no	no	no	no	0	1
627	74	male	8	No	23.6614	53	140	2.7	0.3	47	138	2.6	0.8	89	no	no	no		0	no	no	no	no	0	no	no	no	no	no	no	no	no	no	no	yes	no	yes	no	1	no	no	no	no	no	no	no	no	0	0.893
628	68	male	2	No	23.2438	42	116	1.3	0.5	44	136		0.2	80	no	no	no		0	yes	no	yes	yes	2	no	no	no	no	no	no	no	no	no	no	no	no	no	no	0	no	yes	no	no	yes	no	yes	yes	2	1
629	65	male	3	No	33.642	41	152	4.1	0.3	40	162	1.9	0.2	72	no	no	no		0	no	no	yes	yes	2	no	no	no	no	no	no	no	no	no	no	no	no	no	no	0	no	yes	no	no	yes	yes	no	yes	2	1
630	34	female	8	No	30.111	47	128	3	0.5	49	130	2.5	1	67	yes	no	no	1	1	yes	no	no	no	0	no	no	no	no	no	no	no	no	yes	no	yes	no	yes	no	1	yes	no	no	no	no	no	no	no	0	0.719
631	67	female	4	Yes	28.5483	45	144	1.4	0.7	44	130	1.9	2	61	yes	no	no	1	1	yes	no	no	no	0	no	no	no	no	no	no	no	no	no	yes	yes	no	yes	no	1	yes	no	no	no	no	no	no	no	0	0.651
632	63	male	1	No	37.0983					52	142	1.7		71	no	no	no		0	no	no	no	no	0	no	no	no	no	no	no	no	no	no	no	no	no	no	no	0	yes	no	yes	no	yes	no	yes	yes	2	1
633	47	female	4	No	35.2941	58	160	2.7	0.57	49	127	2.8	0.44	61	yes	no	no	1	1	yes	yes	no	no	0	no	no	no	no	no	no	no	no	no	no	yes	no	yes	no	1	yes	no	no	no	yes	no	yes	yes	1	0.843
634	52	female	3	No	27.0416	51	119	2.9	1.4	55	140	2.5	0.86	50	yes	no	yes	0	3	yes	yes	yes	yes	1	no	yes	no	yes	no	no	yes	no	no	no	yes	no	yes	yes	3	yes	no	no	no	yes	no	yes	yes	1	0.719
635	57	female	4	Yes	24.093	53	139	2.2	1	44	140	2.1	0.78	53	yes	no	no	0	2	yes	yes	yes	yes	2	no	no	no	no	yes	no	no	no	no	no	yes	no	yes	no	2	yes	yes	yes	no	yes	no	yes	yes	3	1
636	56	male	3	No	22.2753	46	113	2.7	0.2	69	110	2.3	0.76	80	yes	no	no	1	1	no	no	no	no	0	no	no	no	no	no	no	no	no	no	no	yes	no	yes	no	1	no	no	no	no	no	no	no	no	0	1
637	65	female	15	No	25.2826	51	128	2.4	0.5	56	146	3.7	2.4	67	no	no	no		0	yes	no	no	no	0	no	no	no	no	no	no	no	no	no	yes	yes	no	yes	no	1	yes	no	no	no	no	no	no	no	0	1
638	64	male	3	Yes	27.1178	52	140	2.7	1.5	52	130	2.5	1	89	yes	no	no	1	1	yes	no	no	yes	1	no	no	no	no	no	no	no	no	no	yes	yes	no	yes	no	1	yes	no	yes	no	no	no	no	yes	1	0.843
639	80	female	4	No	28.2828	42	136	2.8	1.5	42	120	3	0.9	79	yes	no	no	1	1	yes	yes	yes	yes	1	no	no	no	no	no	no	no	no	no	no	yes	no	yes	no	1	yes	no	no	no	yes	no	yes	yes	1	0.651
640	43	female	5	No	22.7615					43	114	2.9	1	73	no	no	no		0	no	no	no	no	0	no	yes	no	no	no	no	no	no	no	no	yes	no	yes	yes	2	no	no	yes	no	yes	yes	no	yes	2	0.843
641	40	female	3	No	37.6648	41	112	2.2	1.5	43	122	2.2	1	83	yes	no	no	1	1	no	no	no	no	0	no	no	no	no	no	no	no	no	no	no	yes	no	yes	no	1	no	no	no	no	no	no	no	no	0	1
642	75	male	3	No	28.6851	43	142	2.5	3.5	48	132	2.8	3.7	93	yes	no	no	1	1	yes	no	yes	yes	2	no	no	no	no	no	no	no	no	no	no	yes	no	yes	no	1	yes	no	yes	yes	yes	yes	no	yes	3	1
643	63	female	3	Yes	27.4587	48	150	2.6	1	55	152	2.4	0	51	yes	no	yes	0	2	yes	no	yes	yes	3	no	yes	no	no	no	no	no	no	no	no	yes	no	yes	yes	2	yes	no	yes	yes	yes	no	yes	yes	3	0.807
644	53	male	4	Yes	31.7956	53	130	1	2.2	45	130	1	0.8	85	yes	no	no	0	2	yes	yes	no	yes	1	no	no	no	no	no	no	yes	no	no	no	yes	no	yes	no	2	yes	no	yes	no	no	no	no	yes	1	1
645	65	female	5	No	32.05	54	129	3.1	0.6	55	147	2.5	0.3	81	yes	no	yes	0	1	yes	no	no	no	0	yes	yes	no	no	no	no	no	no	yes	no	yes	yes	no	yes	1	yes	no	no	no	no	no	no	no	0	0.843
646	65	male	2	No	31.4077	42	145	3.6	2.9	46	135	3.5	0.9	72	yes	no	no	1	1	yes	no	yes	yes	2	no	no	no	no	no	no	no	no	no	yes	yes	no	yes	no	1	yes	yes	no	no	yes	yes	no	yes	2	1
647	63	female	2	Yes	27.6361	52	156	2.8	0.5	49	154	1.2	0.5	102	yes	no	no	1	1	yes	yes	yes	yes	1	no	no	no	no	no	no	no	no	no	no	yes	no	yes	no	1	yes	no	no	no	yes	no	yes	yes	1	0.807
648	67	male	3	No	26.3151	45	117	1.7	0.5	49	111	2.1	0.3	86	yes	no	no	1	1	yes	no	yes	yes	3	no	no	no	no	no	no	no	no	no	no	yes	no	yes	no	1	yes	yes	yes	no	yes	no	yes	yes	3	1
649	63	male	3	Yes	25.6402	49	159	1.6	0.6	55	170	1.7	1	67	yes	no	yes	0	2	yes	yes	yes	yes	2	no	yes	no	no	no	no	no	no	no	no	yes	no	yes	yes	2	yes	no	yes	no	yes	yes	no	yes	2	1
650	64	male	3	No	31.3469	51	142	2.1	0.4	70	138	2	0.2	87	yes	no	no	1	1	yes	yes	no	yes	1	no	yes	no	no	no	no	no	no	no	no	yes	no	no	yes	1	yes	no	yes	no	no	no	no	yes	1	0.807
651	66	male	7	No	34.9368	37	140	3.3	0.2	40	145	3	0.1	95	no	no	no		0	no	no	no	yes	2	no	no	no	no	no	no	no	no	no	no	no	no	no	no	0	no	yes	no	yes	no	no	no	yes	2	1
652	73	male	9	Yes	26.3329	45	120	1.5	0.7	45	120	1.8	1.9	105	no	no	no		0	yes	no	yes	yes	3	no	no	no	no	no	no	no	no	no	no	no	no	no	no	0	yes	no	yes	yes	yes	yes	no	yes	3	0.861
653	59	male	3	No	30.3233	49	148	1.5	1	58	130	1.47	0.5	106	yes	no	no	1	1	yes	yes	no	yes	1	no	no	no	no	no	no	no	no	no	no	yes	no	yes	no	1	yes	yes	no	no	no	no	no	yes	1	0.843
654	70	male	9	No	29.9169					28	130	2.5		67	no	no	no		0	no	no	no	no	0	no	yes	no	no	no	no	no	no	no	no	yes	no	no	yes	1	yes	yes	yes	no	yes	yes	no	yes	3	1
655	71	male	13	No	27.1416	43	100	1.7	0.4	44	130	2	0.3	65	yes	no	yes	0	2	no	no	no	no	0	no	yes	no	no	no	no	no	no	no	no	yes	no	yes	yes	2	yes	no	yes	yes	no	no	no	yes	2	0.843
656	42	male	2	No	34.3396	49	120	0	0.1	45	126		0.1	73	yes	no	yes	0	2	yes	yes	no	no	0	no	yes	no	no	no	no	no	no	yes	no	yes	no	yes	yes	2	yes	no	no	no	no	no	no	no	0	0.843
657	63	female	3	No	32.912	58	150	0	4.4	63	120	3.4	3	90	yes	yes	yes	0	2	yes	yes	yes	yes	2	yes	yes	no	no	no	no	no	no	no	no	yes	yes	yes	yes	2	yes	yes	no	no	yes	no	yes	yes	2	0.569
658	78	male	3	No	30.3871	48	138	2.5	3.1	46	125	3	0.9	77	yes	no	yes	0	2	no	no	yes	yes	3	no	yes	no	no	no	no	no	no	no	no	yes	no	yes	yes	2	no	yes	yes	no	yes	yes	no	yes	3	0.893
659	63	male	2	No	29.7143	45	142	2	0.1	46	155	1.5	0.1	84	yes	no	no	1	1	yes	yes	no	no	0	no	no	no	no	no	no	no	no	no	no	yes	no	yes	no	1	yes	no	no	no	no	no	no	no	0	1
660	68	male	3	No	27.7743	52	128	1.9	3.4	40	110	2.1	4.7	92	yes	no	no	1	1	yes	yes	yes	yes	1	no	no	no	no	no	no	no	no	no	no	yes	no	yes	no	1	yes	no	no	no	yes	yes	no	yes	1	1
661	65	male	7	Yes	28.3951	46	130	1	0.3	66	140	1	0.4	96	yes	no	yes	0	2	no	no	yes	yes	1	no	yes	no	no	no	no	no	no	no	no	yes	no	yes	yes	2	no	no	no	no	yes	no	yes	yes	1	1
662	41	female	3	No	56.4568	44	114	2.3	0	38	110	3.5	1.5	60	yes	no	no	1	1	yes	yes	no	yes	1	no	no	no	no	no	no	no	no	no	no	no	no	no	no	0	yes	no	no	no	yes	yes	no	yes	1	0.569
663	72	male	2	No	25.9909	42	155	2.8	0.1	44	145	3	0.3	85	no	no	no		0	yes	no	no	no	0	no	no	no	no	no	no	no	no	yes	no	yes	no	yes	no	1	yes	yes	yes	no	yes	yes	no	yes	3	0.843
664	82	male	6	No	28.699	44	166	1.2	0.2	51	152	1.2	0.2	93	no	no	no		0	yes	yes	yes	yes	2	no	no	no	no	no	no	no	no	no	no	yes	no	yes	no	1	yes	yes	yes	no	yes	yes	no	yes	3	1
665	66	female	12	No	26.7036	42	148	4.2	0.4	38	130	3.8	16.8	78	yes	no	no	1	1	no	no	yes	yes	2	no	no	no	no	no	no	no	no	no	no	yes	no	yes	no	1	no	yes	no	no	yes	yes	no	yes	2	1
666	28	male	3	No	25.5354	31	135	3	0.8	36	140	3.9	0.2	80	yes	no	no	1	1	no	no	yes	yes	1	no	no	no	no	no	no	no	no	no	no	no	no	no	no	0	no	no	no	no	no	no	no	no	0	1
667	61	male	3	No	28.7274	49	170	1.5	2.1	56	130	1.5	3.7	81	yes	no	no	1	1	yes	no	yes	yes	3	no	no	no	no	no	no	no	no	no	yes	yes	no	yes	no	1	yes	yes	yes	no	yes	yes	no	yes	3	1
668	77	female	2	No	24.3865	42	138	2.1	0.3	53	130	2.2	2.2	70	yes	no	yes	0	2	yes	yes	no	no	0	no	yes	no	no	no	no	no	no	no	no	yes	no	yes	yes	2	yes	no	no	no	no	no	no	no	0	1
669	80	male	10	No	24.9649	44	138	2.4	0.1	44	160	2.4	0	95	yes	yes	no	0	0	no	no	no	yes	1	yes	no	no	no	no	no	no	no	no	no	yes	yes	no	no	0	no	yes	no	no	no	no	no	yes	1	1
670	58	male	3	No	29.0562	43	180	2.6	0.02	48	157	2.7	1.5	82	yes	no	no	1	1	no	no	yes	yes	1	no	no	no	no	no	no	no	no	no	no	yes	no	yes	no	1	no	no	no	no	yes	yes	no	yes	1	1
671	83	male	4	No	31.5721	47	135	2.8	0.7	55	143	1.4	2	126	yes	no	no	1	1	yes	yes	yes	yes	3	no	no	no	no	no	no	no	no	no	no	yes	no	yes	no	1	yes	yes	no	yes	yes	no	yes	yes	3	1
672	61	female	3	No	30.0947	49	106	1.8	0.5	48	96	2.3	0.3	85	yes	yes	no	0	1	yes	no	yes	yes	3	yes	no	no	no	no	no	no	no	no	yes	yes	yes	yes	no	1	yes	yes	yes	no	yes	yes	no	yes	3	0.775
673	81	male	2	No	25.4848	35	146	2.8	2	36		3.4	1.1	90	yes	no	no	1	1	yes	no	no	yes	1	no	no	no	no	no	no	no	no	no	no	yes	no	yes	no	1	yes	no	yes	no	no	no	no	yes	1	1
674	67	male	6	No	23.8367	43	152	2.9	0.4	44	148	3.3	0.1	92	yes	no	yes	0	2	no	no	yes	yes	3	no	yes	no	no	no	no	no	no	no	no	yes	no	yes	yes	2	no	no	yes	yes	yes	yes	no	yes	3	1
675	58	female	2	No	31.0204					48	124	3		69	no	no	no		0	no	no	no	no	0	no	no	no	no	no	no	no	no	no	no	no	no	no	no	0	no	no	yes	no	yes	yes	no	yes	2	0.687
676	51	male	3	No	23.7022	36	120	3.4	0.1	36	130	1.9	0.1	85	yes	no	no	1	1	no	no	no	no	0	no	no	no	no	no	no	no	no	no	no	yes	no	yes	no	1	yes	no	no	no	no	no	no	no	0	1
677	70	male	3	No	32.3265	38	130	1.8	0.7	43	130	1.9	0.8	116	no	no	no		0	yes	yes	yes	yes	3	no	no	no	no	no	no	no	no	no	no	no	no	no	no	0	yes	yes	yes	no	yes	yes	no	yes	3	0.843
678	54	female	3	Yes	32.3689	46	141	1.8	1	42	174	1.7	1	49	yes	no	yes	0	2	yes	yes	yes	yes	2	no	yes	no	no	no	no	no	no	no	no	yes	no	yes	yes	2	yes	yes	no	yes	yes	yes	no	yes	3	0.811
679	57	female	3	Yes	47.7502	31	144	2.1	1	35	144	2.3	1	61	yes	no	no	1	1	no	no	no	no	0	no	no	no	no	no	no	no	no	no	no	yes	no	yes	no	1	no	no	no	no	no	no	no	no	0	0.651
680	68	male	3	No	41.5935	52	138	2.3	2.2	53	140	2.6	1.1	86	yes	no	no	1	1	no	no	yes	yes	2	no	yes	no	no	no	no	no	no	no	no	yes	no	yes	yes	2	no	yes	no	no	yes	yes	no	yes	2	1
681	64	male	7	No	29.5369	63	140	1.9	3.4	71	148	2.5	9	82	yes	yes	no	0	1	yes	yes	yes	yes	1	yes	no	no	no	no	no	no	no	no	no	yes	yes	yes	no	1	yes	no	no	no	yes	yes	no	yes	1	1
682	69	female	3	No	27.0169	41	110	2.9	0.6	46	118	3.4	0.2	79	no	no	no		0	yes	yes	no	yes	2	no	no	no	no	no	no	no	no	no	no	no	no	no	no	0	yes	yes	yes	no	no	no	no	yes	2	0.807
683	65	male	3	No	24.858	52	132	1.9	0.3	48	136	2	0	94	yes	no	no	1	1	yes	yes	no	yes	1	no	no	no	no	no	no	no	no	no	no	yes	no	yes	no	1	yes	no	yes	no	no	no	no	yes	1	1
684	72	male	4	No	25.8806	44	128	3.6	0.5	45	130	1.5	0.7	87	yes	no	no	1	1	yes	yes	no	no	0	no	no	no	no	no	no	no	no	no	no	yes	no	yes	no	1	yes	no	no	no	no	no	no	no	0	0.775
685	56	female	3	No	29.6665	40	118	2.7	0	41	110	3	0	77	yes	no	no	1	1	no	no	no	yes	1	no	no	no	no	no	no	no	no	no	no	yes	no	yes	no	1	no	no	yes	no	no	no	no	yes	1	1
686	55	female	5	No	27.2817	46	115	2.2	0.3	48	124	2.7	0.8	59	yes	no	no	1	1	no	no	no	yes	2	no	no	no	no	no	no	no	no	no	no	yes	no	yes	no	1	no	yes	yes	no	no	no	no	yes	2	1
687	72	male	2	No	29.0612	49	144	1.7		50	160	1.7		77	no	no	no		0	yes	no	no	no	0	no	no	no	no	no	no	no	no	no	yes	no	no	no	no	0	yes	no	no	no	no	no	no	no	0	0.693
688	67	male	3	No	36.3324	46	142	2	1.5	52	144	2.3	1.2	82	no	no	no		0	yes	yes	no	yes	1	no	no	no	no	no	no	no	no	no	no	yes	no	yes	no	1	yes	no	yes	no	no	no	no	yes	1	0.843
689	57	female	3	No	29.4076	58	130	2.2	2.9	58	130	1.2	1.8	59	yes	no	yes	0	2	yes	yes	yes	yes	1	yes	yes	no	no	no	no	no	no	no	no	yes	yes	yes	yes	2	yes	no	no	no	yes	yes	no	yes	1	0.719
690	70	male	3	Yes	26.7949	44	145	2.1	3.7	44	130	1.4	2.7	83	yes	no	no	1	1	yes	yes	yes	yes	4	no	no	no	no	no	no	no	no	no	no	yes	no	yes	no	1	yes	yes	yes	yes	yes	yes	no	yes	5	1
691	60	female	3	No	30.4218	45	138	1.7		43	140	1.8	0.9	72	yes	no	no	1	1	yes	yes	no	yes	2	no	no	no	no	no	no	no	no	no	no	yes	no	yes	no	1	yes	yes	yes	no	no	no	no	yes	2	1
692	57	male	3	No	30.7958	43	131	2.5	1.5	50	138	2.8	1.5	79	yes	no	no	1	1	yes	yes	yes	yes	1	no	no	no	no	no	no	no	no	no	no	yes	no	yes	no	1	yes	no	no	no	yes	yes	no	yes	1	1
693	64	male	15	No	26.5927	53	144	1.5	0.3	53	146	1.6	0.2	118	yes	yes	no	0	0	no	no	no	no	0	no	no	no	no	no	no	no	no	no	no	yes	no	yes	no	1	no	no	no	no	no	no	no	no	0	1
694	61	male	5	No	34.3506	48	136	2.1	0.9	46	136	2.2	21.7	83	yes	no	yes	0	2	no	no	yes	yes	1	no	yes	no	no	no	no	no	no	no	no	yes	no	yes	yes	2	no	no	no	no	yes	yes	no	yes	1	1
695	54	female	3	No	38.6675	46	142	3	0.6	53	132	2.9	2.9	71	no	no	no		0	yes	yes	yes	yes	2	no	no	no	no	no	no	no	no	no	no	yes	no	yes	no	1	yes	yes	no	no	yes	yes	no	yes	2	1
696	53	female	11	No	34.2058	49	112	3.4	0.6	51	158	3.9	2.3	63	yes	no	yes	0	3	no	no	no	yes	2	no	yes	no	no	no	no	yes	no	no	no	yes	no	yes	yes	3	no	yes	yes	no	no	no	no	yes	2	0.651
697	67	male	5	No	33.8123	51	150	1.8	0.3	49	170	2.4	0.3	95	yes	no	yes	0	1	yes	no	no	yes	2	no	yes	no	yes	no	no	no	no	yes	no	yes	no	no	yes	1	yes	no	yes	yes	no	no	no	yes	2	0.807
698	74	male	3	No	26.0276	42		2	2.1	46		3.1	1.9	85	no	no	no		0	yes	yes	yes	yes	2	no	no	no	no	no	no	no	no	no	no	no	no	no	no	0	yes	yes	no	no	yes	yes	no	yes	2	1
699	63	male	3	No	30.4915	55	132	2	0.3	51	158	1.7		93	yes	no	no	1	1	yes	yes	no	yes	2	no	no	no	no	no	no	no	no	no	no	yes	no	yes	no	1	yes	yes	no	no	yes	no	yes	yes	2	0.893
700	69	male	3	No	31.3536	56	166	3.3	0.7	58	172	3.4	0	70	yes	no	no	1	1	no	no	yes	yes	2	no	no	no	no	no	no	no	no	no	no	yes	no	yes	no	1	no	no	no	yes	yes	yes	no	yes	2	1
701	63	female	2	No	27.7177	41	140	2.3	0.8	40	136	2.7	1.7	63	yes	no	no	1	1	yes	no	yes	yes	3	no	no	no	no	no	no	no	no	yes	no	yes	no	yes	no	1	yes	yes	yes	no	yes	no	yes	yes	3	0.334
702	71	male	3	No	28.7317	50	138	2.4	9.2	52	128	2.6	8.2	99	no	no	no		0	no	no	yes	yes	3	no	no	no	no	no	no	no	no	no	no	no	no	no	no	0	no	yes	yes	no	yes	yes	no	yes	3	1
703	69	male	3	No	29.6495	52	158	1.2	0.3	57	132	1.5	0.4	94	yes	no	yes	0	2	yes	yes	yes	yes	1	no	yes	no	yes	no	no	no	no	no	no	yes	no	yes	yes	2	yes	no	no	no	yes	yes	no	yes	1	1
704	61	male	2	No	41.6616	56	130	4.4		57	130	7.5	0.4	95	yes	yes	no	0	0	yes	no	no	no	0	yes	no	no	no	no	no	no	no	yes	no	yes	yes	no	no	0	yes	yes	no	no	no	no	no	yes	1	0.843
705	58	female	2	No	27.968	48	120	1.5	0.3	44	124	0.9	0.3	59	yes	no	no	1	1	no	no	no	no	0	no	no	no	no	no	no	no	no	no	no	yes	no	yes	no	1	no	no	no	no	no	no	no	no	0	0.775
706	54	female	2	Yes	31.5789	45		2.2	0.8	55		2.5		51	yes	no	no	1	1	yes	yes	no	no	0	no	no	no	no	no	no	no	no	no	no	yes	no	yes	no	1	yes	no	no	no	no	no	no	no	0	1
707	70	male	6	No	25.0135	54	142	1.7	1	54	159	1.7	1.5	97	yes	no	no	1	1	yes	yes	no	no	0	no	no	no	no	no	no	no	no	yes	no	yes	no	yes	no	1	yes	no	no	no	no	no	no	no	0	1
708	64	male	1	No	26.8687	50	130	3.3		58	134	3.4		103	yes	no	no	1	1	yes	yes	yes	yes	2	no	no	no	no	no	no	no	no	no	no	yes	no	yes	no	1	yes	no	yes	no	yes	yes	no	yes	2	0.897
709	48	male	3	No	31.6522	44	119	2.3	0.4	57	117	2.3	1.1	79	yes	no	no	0	2	yes	yes	no	yes	2	no	no	no	no	no	no	yes	no	no	no	yes	no	yes	no	2	yes	yes	yes	no	no	no	no	yes	2	0.805
710	66	female	8	No	35.3629					41	112	1.8	0.4	68	no	no	no		0	no	no	no	no	0	no	no	no	no	no	no	no	no	no	no	no	no	no	no	0	yes	no	yes	no	no	no	no	yes	1	0.807
711	71	male	20	No	27.4691	42	120	1.9	6.9	47	135	2	1.6	91	yes	no	no	1	1	no	no	no	no	0	no	no	no	no	no	no	no	no	yes	no	yes	no	yes	no	1	yes	no	yes	yes	no	no	no	yes	2	0.811
712	65	female	3	No	27.1203	38	126	1.9	1.5	35	138	1.8	1.5	74	yes	no	no	1	1	yes	no	yes	yes	2	no	no	no	no	no	no	no	no	yes	no	yes	no	yes	no	1	yes	yes	no	no	yes	yes	no	yes	2	0.775
713	81	female	3	No	29.3947	37	130	1.2	1.1	35	130	2.9	2.9	140	no	no	no		0	yes	no	yes	yes	2	no	no	no	no	no	no	no	no	yes	no	no	no	no	no	0	yes	no	yes	no	yes	yes	no	yes	2	0.775
714	48	male	2	Yes	23.3563	55	118	1.6		47	124	1.6	0.4	69	yes	no	no	1	1	yes	yes	no	no	0	no	yes	no	no	no	no	no	no	no	no	yes	no	yes	yes	2	yes	no	no	no	no	no	no	no	0	1
715	64	female	2	No	28.5156	49	100	3.2	0.5	48	128	3	0.6	64	yes	no	no	1	1	no	no	no	no	0	no	no	no	no	no	no	no	no	no	no	yes	no	yes	no	1	yes	no	no	no	no	no	no	no	0	1
716	57	female	9	No	31.1207	54	136	3.1	0.5	50	126	2.1	0.7	72	yes	no	no	1	1	yes	no	yes	yes	1	no	no	no	no	no	no	no	no	no	no	yes	no	yes	no	1	yes	no	no	no	yes	yes	yes	yes	1	0.843
717	75	male	10	No	21.3382	54	142	1.2	3.5	64	140	1.5	0.9	78	yes	yes	yes	0	2	yes	yes	yes	yes	3	yes	yes	no	no	no	no	no	no	no	no	yes	yes	yes	yes	2	yes	yes	yes	no	yes	yes	no	yes	3	1
718	72	female	2	No	43.5009	45	145	4.1	0.2	47	140	2.4	0.2	71	yes	no	no	1	1	no	no	no	yes	1	no	no	no	no	no	no	no	no	no	yes	yes	no	yes	no	1	yes	yes	no	no	no	no	no	yes	1	0.843
719	70	male	2	No	25.963	42	120	1.5	0.1	46	135	1.7	0.3	91	yes	no	no	1	1	yes	yes	yes	yes	2	no	no	no	no	no	no	no	no	no	no	yes	no	yes	no	1	yes	yes	no	no	yes	yes	no	yes	2	0.893
720	48	male	2	No	26.041	50	110	1.7	0.5	66	130	1.6	0.5	66	yes	no	yes	0	2	no	no	no	no	0	yes	yes	no	no	no	no	no	no	no	no	yes	yes	yes	yes	2	no	no	no	no	no	no	no	no	0	1
721	69	male	2	No	25.1024	35	120	1.2	0.2	33	110	1.2	0.2	87	yes	no	yes	0	2	yes	yes	yes	yes	1	no	yes	no	no	no	no	no	no	no	no	yes	no	yes	yes	2	yes	no	no	no	yes	yes	no	yes	1	1
722	35	female	2	No	38.6224	56	150			46	160	2.1	6.7	70	no	no	no		0	no	no	yes	yes	1	no	no	no	no	no	no	no	no	no	no	no	no	no	no	0	no	no	no	no	yes	yes	no	yes	1	1
723	64	male	2	No	25.4327	49	124	0.9	0.5	51	134	3.1		67	yes	no	no	1	1	yes	no	yes	yes	2	no	no	no	no	no	no	no	no	yes	no	yes	no	yes	no	1	yes	no	yes	no	yes	yes	no	yes	2	0.843
724	51	female	2	No	28.7347	37	136	2.1	2.8	40	118	1.5	1.4	52	yes	no	no	1	1	yes	yes	yes	yes	1	no	no	no	no	no	no	no	no	no	no	yes	no	yes	no	1	yes	no	no	no	yes	no	yes	yes	1	1
725	50	female	10	No	35.9268	66	136	2.2	5.8	82	140	2.3	1.4	50	yes	yes	no	0	1	yes	no	no	no	0	yes	no	no	no	no	no	no	no	yes	no	yes	yes	yes	no	1	yes	no	no	no	no	no	no	no	0	0.805
726	69	male	3	No	34.331	49	140	2.5	0.6	55	140	2.4	0.4	80	no	no	no		0	no	no	no	no	0	no	no	no	no	no	no	no	no	no	no	yes	no	yes	no	1	yes	no	no	no	yes	yes	no	yes	1	0.775
727	60	male	2	Yes	28.0102	40	124	3	3.6	38	122	3.5	4	81	yes	no	yes	0	2	yes	yes	no	no	0	no	yes	no	no	no	no	no	no	yes	no	yes	no	yes	yes	2	yes	no	no	no	no	no	no	no	0	0.843
728	68	female	2	Yes	29.0688	45	132	3.3	0.6	47	144	3.8	0.7	57	yes	no	yes	0	1	no	no	yes	yes	4	no	yes	no	no	no	no	no	no	no	no	yes	no	no	yes	1	no	yes	yes	yes	yes	no	yes	yes	4	0.775
729	57	female	2	Yes	36.2275	41	114	2.7	0.5	48	118	3.2	0.1	70	yes	no	yes	0	2	yes	no	no	no	0	no	yes	no	no	no	no	no	no	no	no	yes	no	yes	yes	2	yes	no	no	no	no	no	no	no	0	0.687
730	57	male	3	No	30.423	46	126	1.6	2.4	50	114	1.9	2.7	86	no	no	no		0	yes	yes	no	no	0	no	no	no	no	no	no	no	no	no	no	no	no	no	no	0	yes	no	no	no	no	no	no	no	0	1
731	61	female	4	No	42.4366	39	120	2.2	0	37	130	2.1	0.1	79	no	no	no		0	no	no	no	no	0	no	no	no	no	no	no	no	no	no	no	no	no	no	no	0	no	yes	no	no	no	no	no	yes	1	0.807
732	57	female	2	No	36.9183	42	135	1.2	0.7	54	124	1.7	0.9	68	yes	no	no	1	1	yes	yes	yes	yes	4	no	no	no	no	no	no	no	no	no	no	yes	no	yes	no	1	yes	no	yes	no	yes	no	yes	yes	2	0.775
733	70	female	2	No	26.6389	53	121	3.4	0.5	49	121	3.5	0.4	47	yes	no	no	1	1	no	no	no	no	0	no	no	no	no	no	no	no	no	no	no	yes	no	yes	no	1	no	no	no	no	no	no	no	no	0	1
734	84	female	1	No	27.3399	41	120	1.7	0.6	41	120	1.5	1.1	82	no	no	no		0	yes	yes	yes	yes	3	no	no	no	no	no	no	no	no	no	no	no	no	no	no	0	yes	yes	yes	no	yes	no	yes	yes	3	1
735	76	male	2	No	25.0593	48	122	2.8	0.3	50	122	2.6	0.5	91	yes	no	no	1	1	yes	no	no	yes	1	no	no	no	no	no	no	no	no	yes	no	yes	no	yes	no	1	yes	no	yes	no	yes	yes	no	yes	2	1
736	59	male	2	Yes	25.7122	44	140	2.7	0.7	38	140	2.9	0.4	64	yes	no	no	1	1	no	no	no	yes	1	no	no	no	no	no	no	no	no	no	no	yes	no	yes	no	1	no	yes	no	no	no	no	no	yes	1	1
737	51	female	1	Yes	25.5354	49	110	3	1	57	118	2.9	0.4	65	yes	no	no	1	1	no	no	no	no	0	no	no	no	no	no	no	no	no	no	no	yes	no	yes	no	1	no	no	no	no	no	no	no	no	0	1
738	72	female	5	No	30.4438	62	130	2	0.2	55	125	1.8	1.2	69	no	no	no		0	yes	yes	yes	yes	2	no	no	no	no	no	no	no	no	no	no	no	no	no	no	0	yes	yes	no	no	yes	no	yes	yes	2	1
739	60	female	3	No	26.7036	55	138	2	0.7	49	140	2.2	0.4	69	yes	no	no	1	1	yes	yes	no	no	0	no	no	no	no	no	no	yes	no	no	no	yes	no	yes	no	2	yes	no	no	no	no	no	no	no	0	0.775
740	60	female	2	No	39.4464	56	146	2.3	2.9	64	128	2	7.3	68	no	no	no		0	yes	no	yes	yes	3	no	no	no	no	no	no	no	no	no	yes	no	no	no	no	0	yes	no	yes	no	yes	yes	no	yes	2	0.775
741	46	male	2	No	30.1896	50	132	3.2	0.1	55	124	1.9	0.1	84	yes	no	no	1	1	yes	no	yes	yes	1	no	no	no	no	no	no	no	no	no	yes	yes	no	yes	no	1	yes	no	no	no	yes	yes	no	yes	1	0.805
742	73	female	3	No	27.3982	41	141	4.2	0.3	41	132	2.4	0.1	73	no	no	no		0	yes	yes	no	no	0	no	no	no	no	no	no	no	no	no	no	no	no	no	no	0	yes	no	no	no	no	no	no	no	0	1
743	69	male	2	No	26.5759	45	156	2	0.5	47	144	2.2		106	yes	no	yes	0	1	yes	yes	yes	yes	4	no	yes	no	no	no	no	no	no	no	no	yes	no	no	yes	1	yes	yes	yes	yes	yes	yes	no	yes	4	0.861
744	50	male	2	No	37.5766	59	146	3.2	1	65	146			62	yes	no	no	1	1	yes	yes	yes	yes	2	no	yes	no	no	no	no	no	no	no	no	yes	no	yes	yes	2	no	no	yes	no	yes	yes	no	yes	2	0.216
745	58	male	2	No	27.9431					45	138	2.9	4.9	105	no	no	no		0	no	no	no	no	0	no	no	no	no	no	no	no	no	no	no	yes	no	yes	no	1	no	no	no	no	no	no	no	no	0	1
746	56	male	1	No	35.4172	48	124	1.9	0.3	50	110	2.1	0.3	71	yes	no	no	1	1	yes	no	no	yes	1	no	no	no	no	no	no	no	no	no	yes	yes	no	yes	no	1	yes	no	yes	yes	no	no	no	yes	2	0.775
747	59	male	3	Yes	22.448	41	154	2.9	1.5	45	123	3.4	0.1	99	no	no	no		0	yes	yes	no	no	0	no	no	no	no	no	no	no	no	yes	no	no	no	no	no	0	yes	no	no	no	no	no	no	no	0	1
748	85	male	2	No	30.0838	47	120	1.5	0.5	54	120	1.8	0	78	yes	no	no	1	1	yes	no	no	no	0	no	no	no	no	no	no	no	no	yes	no	yes	no	yes	no	1	yes	yes	no	no	no	no	no	yes	1	1
749	61	male	2	No	41.5062	43	130	1.8	2.6	45	116	1.7	0	81	yes	no	no	1	1	yes	yes	yes	yes	3	no	no	no	no	no	no	no	no	no	no	yes	no	yes	no	1	yes	yes	yes	no	yes	yes	no	yes	3	0.897
750	64	female	6	No	24.4646	50	150	1.3	0.3	56	140	1.4	2.1	50	yes	no	no	1	1	yes	yes	no	yes	1	no	no	no	no	no	no	no	no	no	no	yes	no	yes	no	1	yes	yes	no	no	no	no	no	yes	1	0.775
751	71	male	2	No	29.3524	31	120	2.2	0.5	44	108	2	0.3	83	no	no	no		0	no	no	no	yes	1	no	no	no	no	no	no	no	no	no	no	no	no	no	no	0	no	no	yes	no	no	no	no	yes	1	1
752	77	male	3	No	27.5482	49	130	1.1		50	120	1.5	2	84	yes	no	no	1	1	yes	no	no	yes	2	no	no	no	no	no	no	no	no	yes	no	yes	no	yes	no	1	yes	yes	yes	no	no	no	no	yes	2
753	49	female	4	No	49.2188	39	142	2.6	0.1	43	142	2.5	0	78	no	no	no		0	no	no	yes	yes	1	no	no	no	no	no	no	no	no	no	no	no	no	no	no	0	no	no	no	no	yes	yes	no	yes	1	1
754	64	female	3	No	42.5781	50	148	2.5	0.6	67	130	2.5	1.2	73	no	no	no		0	no	no	no	yes	1	no	no	no	no	no	no	no	no	no	no	yes	no	yes	no	1	no	yes	no	no	yes	yes	no	yes	2	0.775
755	56	female	2	Yes	41.5332	46	110	3.7		49	110	3.1	0.6	63	yes	no	no	1	1	no	no	yes	yes	2	no	no	no	no	no	no	no	no	no	no	yes	no	yes	no	1	yes	yes	no	no	yes	yes	no	yes	2	0.843
756	62	female	5	Yes	23.2335	50	160	3.4	0.9	45	160	3.2	0.8	67	yes	no	no	0	1	yes	yes	yes	yes	2	no	no	no	no	no	no	yes	no	no	no	yes	no	no	no	1	yes	no	yes	no	yes	yes	no	yes	2	0.775
757	59	female	2	No	33.5146	46	135	3.1	0.7	48	136	1.1	0.9	65	yes	no	no	1	1	yes	no	yes	yes	2	no	no	no	no	no	no	no	no	no	no	yes	no	yes	no	1	yes	no	no	yes	yes	no	yes	yes	2	1
758	48	male	2	No	35.0335	40	154	3.1	1		146	3.1	2.2	93	yes	no	no	1	1	yes	yes	yes	yes	1	no	no	no	no	no	no	no	no	no	no	yes	no	yes	no	1	yes	yes	yes	no	yes	yes	no	yes	3	0.843
759	48	male	2	No	35.5918	48	134	0.5	1.8	49	140	1.5		85	yes	no	no	1	1	yes	no	yes	yes	4	no	no	no	no	no	no	no	no	no	yes	yes	no	yes	no	1	yes	yes	yes	yes	yes	no	yes	yes	4	0.843
760	66	female	2	No		41	130	5.7	1.1	46	127	5.8	2	87	no	no	no		0	no	no	no	yes	1	no	no	no	no	no	no	no	no	no	no	no	no	no	no	0	no	no	yes	no	no	no	no	yes	1	0.775
761	79	male	2	No	28.0864	43	133	1.7	1.9	47	123	2.1	1.2	103	yes	no	no	1	1	yes	yes	yes	yes	2	no	no	no	no	no	no	no	no	no	no	yes	no	yes	no	1	yes	no	yes	no	yes	yes	no	yes	2	0.693
762	71	female	2	No	26.0617	47	159	2.5	1.5	48	142	2.2	1.5	66	no	no	no		0	yes	yes	no	yes	1	no	no	no	no	no	no	no	no	no	no	no	no	no	no	0	yes	yes	no	no	no	no	no	yes	1	0.893
763	64	female	3	No	28.0557	51	143	2.5	1.5	53	121	2.3	0.3	62	no	no	no		0	yes	yes	no	yes	2	no	no	no	no	no	no	no	no	no	no	no	no	no	no	0	yes	yes	yes	no	no	no	no	yes	2	1
764	73	male	2	No	25.6489	46	134	2.2	0.8	45	154	2.2	0.7	98	no	no	no		0	yes	no	no	yes	1	no	no	no	no	no	no	no	no	yes	no	no	no	no	no	0	yes	no	yes	no	no	no	no	yes	1	1
765	87	female	1	No	24.3375	57	163	3.5	1.5	52	175	3.1	0.5	75	yes	no	no	1	1	no	no	no	no	0	no	no	no	no	no	no	no	no	no	no	yes	no	yes	no	1	no	no	no	no	no	no	no	no	0	0.893
766	63	male	2	No	25.9787	60	152	1.5	0.8	36	152	1.3		68	yes	no	no	1	1	yes	no	no	yes	2	no	no	no	no	no	no	no	no	yes	no	yes	no	yes	no	1	yes	yes	yes	no	no	no	no	yes	2	1
767	64	male	2	Yes	29.4107	53	116	3.5	0	57	124	3.2	1.5	89	yes	no	no	1	1	yes	no	no	no	0	no	no	no	no	no	no	no	no	yes	no	yes	no	yes	no	1	yes	no	no	no	no	no	no	no	0	1
768	68	male	3	No	33.642	52	158	2.5	0.2	58	186	2.5	0.5	91	no	no	no		0	yes	yes	yes	yes	3	no	no	no	no	no	no	no	no	no	no	no	no	no	no	0	yes	yes	yes	no	yes	yes	no	yes	3	1
769	70	male	4	No	26.5668	52	142	2.4	0	51	132	2.6			no	no	no		0	yes	no	yes	yes	2	no	no	no	no	no	no	no	no	yes	no	no	no	no	no	0	yes	no	yes	no	yes	yes	no	yes	2	1
770	68	female	1	No	36.6498	49	140	1.4	0.2	47	150	1.4	0.3	80	yes	no	no	1	1	yes	no	no	no	0	no	no	no	no	no	no	no	no	yes	no	yes	no	yes	no	1	yes	no	no	no	no	no	no	no	0	0.683
771	62	male	2	No	24.0238	44	106	1.5	0	42	102	1.9	0.3	112	no	no	no		0	yes	yes	yes	yes	1	no	no	no	no	no	no	no	no	no	no	no	no	no	no	0	yes	no	no	no	yes	yes	no	yes	1	1
772	48	male	2	No	32.0284	39	140	2.2	0.2	42	135	3.9	0.2	106	yes	no	no	1	1	yes	yes	no	no	0	no	no	no	no	no	no	no	no	no	no	yes	no	yes	no	1	yes	no	no	no	no	no	no	no	0	1
773	51	male	1	No	24.4536	48	118	2.7	0.3	61	124	1.4	1.2	67	yes	no	yes	0	2	yes	yes	no	no	0	no	yes	no	no	no	no	no	no	no	no	yes	no	yes	yes	2	yes	no	no	no	no	no	no	no	0	0.897
774	49	female	1	No	29.3575					47	118	3.2	0.3	67	no	no	no		0	no	no	no	no	0	no	no	no	no	no	no	no	no	no	no	yes	no	yes	no	1	no	no	no	no	no	no	no	no	0	1
775	71	male	7	No	33.0295	53	151	2.3	0.6	48	140	2.3	0.6	87	yes	yes	yes	0	2	yes	yes	yes	yes	3	yes	yes	no	no	no	no	no	no	no	no	yes	yes	yes	yes	2	yes	no	no	yes	yes	yes	no	yes	2	0.805
776	76	male	2	No	37.7712	37	105	2.5	2.2	38	145	2.6	3.4	91	yes	no	no	1	1	no	no	yes	yes	1	no	no	no	no	no	no	no	no	no	no	yes	no	yes	no	1	no	no	no	no	yes	yes	no	yes	1	1
777	73	female	2	No	24.6094	21	160	1.7	1.8	28	150	1.3	1.5	70	no	no	no		0	yes	yes	yes	yes	2	no	no	no	no	no	no	no	no	no	no	no	no	no	no	0	yes	yes	no	no	yes	yes	yes	yes	2	0.719
778	59	male	1	No	30.7174	49	130	3.3	3	52	135		4.8	93	yes	no	no	1	1	yes	yes	no	no	0	no	no	no	no	no	no	no	no	no	no	yes	no	yes	no	1	yes	no	no	no	no	no	no	no	0	1
779	71	female	2	No	37.756	41	150	2.8	1.6	39	135	1.6	2.1	71	yes	no	no	1	1	yes	yes	no	no	0	no	no	no	no	no	no	no	no	no	no	yes	no	yes	no	1	yes	no	no	no	no	no	no	no	0	0.569
780	65	male	2	No	28.4082	47	146	2.4	1.7	45	134	1.6	0.3	125	yes	no	no	1	1	yes	no	yes	yes	2	no	no	no	no	no	no	no	no	no	no	yes	no	yes	no	1	yes	no	yes	no	yes	yes	no	yes	2	0.807
781	38	female	2	Yes	29.685	42	118	2.3	1.3	40	126	1.6	0.5	77	yes	no	no	1	1	yes	yes	no	no	0	no	no	no	no	no	no	no	no	no	no	yes	no	yes	no	1	yes	no	no	no	no	no	no	no	0	0.298
782	58	female	1	Yes	24.3375	45	120	2.4		41	116	2.7		87	yes	no	no	1	1	no	no	yes	yes	2	no	no	no	no	no	no	no	no	no	no	yes	no	yes	no	1	yes	no	yes	no	yes	yes	no	yes	2	1
783	58	male	1	No	30.7394		130	4		43	120	4.7	0.3	77	no	no	no		0	no	no	no	no	0	no	no	no	no	no	no	no	no	no	no	no	no	no	no	0	no	no	yes	no	yes	no	yes	yes	2	1
784	63	male	1	No	31.2637	43	130	3	0.7	43	138	3	0.4	105	yes	no	no	1	1	yes	no	yes	yes	1	no	no	no	no	no	no	no	no	yes	no	yes	no	yes	no	1	yes	no	no	no	yes	no	yes	yes	1	0.843
785	44	male	1	No	29.1145	53	122	2.1	0.3	43	140	1.9	0.7	75	yes	no	yes	0	2	yes	yes	no	no	0	no	yes	no	no	no	no	no	no	no	no	yes	no	yes	yes	2	yes	no	no	no	no	no	no	no	0	0.893
786	62	male	1	No	24.3375	62	120	3	0.9	56	140	3.1	3.3	53	yes	no	no	1	1	no	no	no	no	0	no	no	no	no	no	no	no	no	no	no	yes	no	yes	no	1	no	no	no	no	no	no	no	no	0	1
787	65	female	1	No	25	38	160	3.5	0.1	39	140	3.7	0	71	yes	yes	no	0	0	no	no	no	no	0	yes	no	no	no	no	no	no	no	no	no	yes	yes	no	no	0	yes	no	no	no	no	no	no	no	0	1
788	50	female	2	No	30.1162	52	110	3.5	3.9	62	118	3.7	1.2	66	yes	no	yes	0	2	no	no	no	no	0	no	yes	no	no	no	no	no	no	yes	no	yes	no	yes	yes	2	yes	no	no	no	no	no	no	no	0
789	67	male	3	Yes	30.4611	49	138	2.3	0.3	51	144	2.3	0.3	79	yes	no	no	1	1	yes	yes	yes	yes	4	no	no	no	no	no	no	no	no	no	no	yes	no	yes	no	1	yes	yes	yes	yes	yes	yes	no	yes	4	1
790	49	male	1	No	29.4148	55	120	2	0.8	59	125	1.7	1.2	74	yes	no	no	1	1	yes	no	yes	yes	2	yes	no	no	no	no	no	no	no	no	yes	yes	yes	yes	no	1	yes	no	yes	no	yes	no	yes	yes	2	0.775
791	50	female	2	No	23.1837	57	177	2.2	1	57	190	3.6	1	76	yes	no	no	1	1	yes	yes	no	no	0	no	no	no	no	no	no	no	no	no	no	yes	no	yes	no	1	yes	no	no	no	no	no	no	no	0	1
792	59	male	1	No	31.8342	51	132	2.2	0.2	51	130	1.7	0.4	66	no	no	no		0	yes	yes	yes	yes	3	no	no	no	no	no	no	no	no	no	no	yes	no	yes	no	1	yes	yes	no	yes	yes	no	yes	yes	3	0.843
793	47	male	2	No	36.6627	63	148	1.7	1	50	142	1.8	0.9	84	yes	no	no	0	2	yes	yes	yes	yes	1	no	no	no	no	no	no	yes	no	no	no	yes	no	yes	no	2	yes	no	no	no	yes	yes	no	yes	1	1
794	53	male	6	Yes	30.9715					51	130	1.5	4.6	79	no	no	no		0	no	no	no	no	0	no	yes	no	no	no	no	no	no	no	no	yes	no	yes	yes	2	yes	no	no	no	yes	yes	no	yes	1	1
795	66	male	8	No	28.3447	51	140	4.4	0.8	45	120	4.7	0.4	70	yes	no	no	1	1	no	no	no	yes	2	no	no	no	no	no	no	no	no	no	no	yes	no	yes	no	1	yes	no	no	no	no	no	no	no	0	1
796	60	female	1	No	30.854	46	128	4	0.3	43	140	2.9	0.8	67	yes	no	no	1	1	no	no	yes	yes	2	no	no	no	no	no	no	no	no	no	no	yes	no	yes	no	1	no	yes	no	no	yes	yes	no	yes	2	0.651
797	68	male	2	No	34.4777	54	125	0	0.1	64	130	2.3	0.1	77	no	no	no		0	yes	no	yes	yes	2	no	no	no	no	no	no	no	no	no	no	no	no	no	no	0	yes	yes	no	no	yes	yes	no	yes	2	1
798	65	female	1	No	30.8365	49	128	2	0.7	44	129	2.2	0.4	67	no	no	no		0	yes	yes	no	no	0	no	no	no	no	no	no	no	no	no	no	no	no	no	no	0	yes	no	no	no	no	no	no	no	0	0.843
799	49	female	2	No	31.1951	35	118	2.7	1.5	42	146	3.4	1	65	yes	no	no	1	1	no	no	no	no	0	no	no	no	no	no	no	no	no	no	no	yes	no	yes	no	1	yes	no	no	no	no	no	no	no	0	0.843
800	62	female	1	No	33.8817	39	139	2.4	0.1	40	132	2.7	0.2	70	yes	no	no	1	1	no	no	yes	yes	1	no	no	no	no	no	no	no	no	no	no	yes	no	yes	no	1	no	no	no	no	yes	no	yes	yes	1	0.807
801	55	female	5	No	29.7619	52	140	2.2	0.5	56	120	2.9	1.2	78	no	no	no		0	no	no	no	no	0	no	yes	no	no	no	no	no	no	no	no	yes	no	yes	yes	2	yes	no	no	yes	no	no	no	yes	1	0.651
802	61	male	2	No	31.4879	52	128	2.5	0.8	50	150	2.1	0.7	89	no	no	no		0	yes	no	yes	yes	2	no	no	no	no	no	no	no	no	no	no	no	no	no	no	0	yes	no	yes	no	yes	yes	no	yes	2	0.811
803	57	male	2	No	28.4082	35	142	1.6	0.5	46	143	1.4	0.4	65	no	no	no		0	yes	yes	no	yes	1	no	no	no	no	no	no	no	no	no	no	no	no	no	no	0	yes	no	yes	no	no	no	no	yes	1	0.861
804	61	male	2	Yes	25.565	55	154	2.9	5.1	54	138	1.2	1.1	75	yes	no	no	1	1	yes	yes	yes	yes	2	no	no	no	no	no	no	no	no	no	no	yes	no	yes	no	1	yes	yes	yes	no	yes	no	yes	yes	3	0.683
805	82	male		No	27.1178	50	132	2.3	2	51	145	2.7	4.6	111	yes	no	no	1	1	yes	no	yes	yes	4	no	no	no	no	no	no	no	no	yes	no	yes	no	yes	no	1	yes	yes	yes	yes	yes	yes	no	yes	4	0.775
806	76	female	4	No	23.3844	45	160	2.7	0.6	46	145	2.8	0.4	80	no	no	no		0	no	no	no	no	0	no	no	no	no	no	no	no	no	no	no	no	no	no	no	0	yes	no	no	no	yes	yes	no	yes	1	0.811
807	63	male	1	No	22.7903	44	140	4.5	1.5	48	140	3.4	1.5	101	yes	no	no	1	1	yes	yes	no	yes	1	no	no	no	no	no	no	no	no	no	no	yes	no	yes	no	1	yes	no	yes	no	no	no	no	yes	1	0.807
808	68	male	13	No	26.2346	38	146	2.5	1.1	44	134	3	1.5	68	yes	no	yes	0	2	no	no	yes	yes	2	no	yes	no	yes	no	no	no	no	no	no	yes	no	yes	yes	2	no	no	yes	no	yes	yes	no	yes	2	1
809	55	male		Yes	32.1402	48	170	2	0.3	69	180	2.1	0.2	76	yes	no	yes	0	2	no	no	yes	yes	2	no	yes	no	no	no	no	no	no	no	no	yes	no	yes	yes	2	no	yes	no	no	yes	no	yes	yes	2	0.09
810	61	male		No	29.9136	45	144	4.4	0.1	44	144	2.3	0.6	71	yes	no	no	1	1	yes	yes	no	no	0	no	no	no	no	no	no	no	no	no	no	yes	no	yes	no	1	yes	no	no	no	no	no	no	no	0	0.21
811	72	female	2	No	25.9701	45	120	3	0.6	50	130	2.4	1	6.3	no	no	no		0	yes	no	yes	yes	1	no	no	no	no	no	no	no	no	no	yes	no	no	no	no	0	yes	no	no	no	yes	no	yes	yes	1	0.843
812	41	male	2	No	33.309	51	140	3.3	0.5	47	120	2.5	0.8	91	yes	no	no	1	1	yes	yes	no	no	0	no	no	no	no	no	no	no	no	no	no	yes	no	yes	no	1	yes	no	no	no	no	no	no	no	0	1
813	56	female	1	Yes	29.7458	48	120	2.4	0.7	44	130	2.7	0.6	78	no	no	no		0	yes	yes	no	no	0	no	no	no	no	no	no	no	no	no	no	no	no	no	no	0	yes	no	no	no	no	no	no	no	0	0.811
814	73	female	0	No	25.1486					46	156	4.1	0.3	82	no	no	no		0	no	no	no	no	0	no	no	no	no	no	no	no	no	no	no	no	no	no	no	0	no	yes	no	no	no	no	no	yes	1	0.769
815	77	male	1	No	27.7744	67	140	2.5	1	46	128	2	0.4	107	yes	no	no	1	1	yes	no	no	yes	1	no	no	no	no	no	no	no	no	yes	no	no	no	no	no	0	yes	no	no	yes	no	no	no	yes	1	0.843
816	70	male	1	No	26.8977	45	146	1	3.8	50	128	1.7	1.1	93	yes	no	no	1	1	yes	no	no	no	0	no	no	no	no	no	no	no	no	no	yes	yes	no	yes	no	1	yes	no	no	no	no	no	no	no	0	0.807
817	70	male	3	No	30.7183	44	148	3.7	0.3	45	146	3.6	1	83	yes	no	no	1	1	yes	no	no	no	0	no	no	no	no	no	no	no	no	yes	no	yes	no	yes	no	1	yes	no	no	no	no	no	no	no	0	0.861
818	79	female	1	No	26.9896					61	154	2.3	8.4	74	no	no	no		0	no	no	no	no	0	yes	yes	no	no	no	no	no	no	no	no	yes	yes	yes	yes	2	yes	yes	yes	no	yes	no	yes	yes	3	0.807
819	45	female	1	Yes	26.3329	39	134	3.4	1.5	43	124	1.3	2.2	81	yes	no	no	1	1	no	no	no	no	0	no	no	no	no	no	no	no	no	no	no	yes	no	yes	no	1	yes	no	no	no	yes	no	yes	yes	1	0.775
820	74	female	3	No		50	160	1.2	2.1	53	150	1.9		79	no	no	no		0	yes	no	yes	yes	2	no	no	no	no	no	no	no	no	no	yes	yes	no	yes	no	1	yes	no	yes	no	yes	yes	no	yes	2	1
821	54	male	1	No	22.9926	105	100	2.9	2.1	37	106	2.8	1.7	92	yes	no	no	1	1	no	no	no	no	0	no	no	no	no	no	no	no	no	no	no	yes	no	yes	no	1	no	no	no	no	no	no	no	no	0	1
822	44	male	1	No	29.4543	53	120	3.8	0.6	53	136	2.6	0.8	83	yes	no	no	1	1	yes	yes	no	no	0	no	no	no	no	no	no	no	no	no	no	yes	no	yes	no	1	yes	no	no	no	no	no	no	no	0	1
823	53	female	5	Yes	31.2314	40	124	1.8	0.3	41	127	2.1	0	65	no	no	no		0	yes	yes	no	yes	3	no	no	no	no	no	no	no	no	no	no	no	no	no	no	0	yes	yes	yes	yes	no	no	no	yes	3	0.805
824	60	male	1	No	28.8236	43		3.5		44	140	3.2		81	no	no	no		0	no	no	no	yes	1	no	no	no	no	no	no	no	no	no	no	no	no	no	no	0	no	yes	no	no	no	no	no	yes	1	0.843
825	62	female	2	No	32.8306	46	154	1.7	0.3	47	150	1.8	0.4	87	no	no	no		0	yes	yes	no	yes	2	no	no	no	no	no	no	no	no	no	no	no	no	no	no	0	yes	yes	yes	no	no	no	no	yes	2	0.651
826	44	female	1	No		51	160	1.7	86	44	120	3	0.01	56	yes	no	yes	0	2	yes	yes	yes	yes	2	no	yes	no	no	no	yes	no	no	no	no	yes	no	no	yes	2	yes	no	no	yes	yes	yes	no	yes	2	0.893
827	76	male	1	No	31.0204	119	122	2.5	3	37	165	2.2	1.8	87	yes	no	yes	0	2	yes	no	no	no	0	no	yes	no	no	no	no	no	no	no	no	yes	no	yes	yes	2	yes	no	yes	no	yes	no	yes	yes	2	1
828	34	male	1	No	44.7908	118	110	3.9		66	126				yes	no	yes	0	2	no	no	no	no	0	no	yes	no	no	no	no	no	no	no	no	yes	no	yes	yes	2	no	no	no	no	no	no	no	no	0	0.719
829	66	male	1	No	25.3815	47	130	2.4	0.5	53	120	2.3	0.6	73	no	no	no		0	yes	yes	yes	yes	2	no	no	no	no	no	no	no	no	no	no	no	no	no	no	0	yes	yes	no	no	yes	yes	no	yes	2	1
830	60	male	1	No	46.08	57	166	1.2	0.8	49	150	2.7	3.7	55	yes	no	no	1	1	yes	yes	yes	yes	2	no	no	no	no	no	no	no	no	no	no	yes	no	yes	no	1	yes	yes	no	no	yes	yes	no	yes	2	1
831	67	female	1	No	34.6122	41	132	3.3	0.1	40	130	1.8	0.1	81	yes	no	no	1	1	yes	yes	yes	yes	5	no	no	no	no	no	no	no	no	no	no	yes	no	yes	no	1	yes	yes	yes	yes	yes	no	yes	yes	5	0.683
832	57	male	1	No	23.3747	55	125	1.4	0.3	54	132	1.8	0.3	93	yes	no	no	1	1	yes	yes	no	no	0	no	no	no	no	no	no	no	no	no	no	yes	no	yes	no	1	yes	no	no	no	no	no	no	no	0	0.216
833	67	female	2	Yes	33.6593	54	140	0.8	1.3	43	148	1.5	1.2	56	yes	no	no	1	1	no	no	yes	yes	2	no	no	no	no	no	no	no	no	no	no	yes	no	yes	no	1	no	no	yes	no	yes	yes	no	yes	2	0.252
834	71	female	1	No	26.3702					48	120	2.7	7.7	79	no	no	no		0	no	no	no	no	0	no	no	no	no	no	no	no	no	no	no	no	no	no	no	0	yes	yes	yes	no	yes	no	yes	yes	3	0.843
835	43	male	4	Yes	22.9441	52	140	2.7		63	122	3.1	1.5	60	yes	yes	no	0	1	no	no	no	no	0	yes	no	no	no	no	no	no	no	no	no	yes	yes	yes	no	1	no	no	no	no	no	no	no	no	0	0.651
836	53	female	3	No	31.3146	43	123	3.9	0.3	44	117	3.2	0.2	69	no	no	no		0	no	no	yes	yes	2	no	no	no	no	no	no	no	no	no	no	no	no	no	no	0	no	no	yes	no	yes	no	yes	yes	2	0.843
837	46	female	0	Yes	30.116	52	110	3.9		45	120	3.1	0.4	50	yes	no	no	1	1	yes	yes	no	yes	1	no	no	no	no	no	no	no	no	no	no	yes	no	yes	no	1	yes	yes	no	no	no	no	no	yes	1	0.775
838	63	male	1	No	27.7778	43	147	3.7	0.2	43	146	3.3	0.4	103	no	no	no		0	no	no	no	no	0	no	no	no	no	no	no	no	no	no	no	no	no	no	no	0	no	no	yes	no	no	no	no	yes	1	1
839	57	male	1	No	29.0612	54	124	2.5	6	53	142	2.4	16.2	88	no	no	no		0	yes	yes	yes	yes	2	no	no	no	no	no	no	no	no	no	no	yes	no	yes	no	1	yes	no	yes	no	no	no	no	yes	1	1
840	67	female	2	No	44.6364	43	138	2.6		57	156	2.9	0.5	73	no	no	no		0	yes	no	yes	yes	1	no	no	no	no	no	no	no	no	no	yes	yes	no	yes	no	1	yes	no	no	yes	yes	yes	no	yes	2	0.149
841	63	female	1	Yes	43.8195	50	138	3.1	1.5	47	132	2.6	0.3	80	yes	no	no	1	1	yes	no	yes	yes	3	no	no	no	no	no	no	no	no	yes	no	yes	no	yes	no	1	yes	yes	yes	no	yes	yes	no	yes	3	0.775
842	50	male	1	No	24.1946	34	145	1.7	1.5	38	138	2.3	1	91	yes	no	no	1	1	no	no	no	yes	1	no	no	no	no	no	no	no	no	no	no	yes	no	yes	no	1	no	yes	yes	no	yes	yes	no	yes	3	1
843	63	male	1	No	27.1178		160	3.8	2	54	142		0.2	95	yes	yes	no	0	1	yes	yes	yes	yes	2	yes	no	no	no	no	no	no	no	yes	no	yes	yes	yes	no	1	yes	no	yes	no	yes	yes	no	yes	2	0.775
844	67	male	5	No	27.7646	48	160	6	0	44	140	0.6	1.5	82	yes	no	no	1	1	yes	no	yes	yes	3	no	no	no	no	no	no	no	no	yes	no	yes	no	yes	no	1	yes	no	yes	yes	yes	yes	no	yes	3	1
845	74	female	7	Yes	28.3771					47	125	2.9	1.5	85	no	no	no		0	no	no	no	no	0	no	no	no	no	no	no	no	no	no	no	no	no	no	no	0	yes	yes	no	no	yes	no	yes	yes	2	0.298
846	65	female	8	Yes	32.6059	42	146	2.6	1.5	42	158	5.1	1.5	66	no	no	no		0	yes	no	no	yes	2	no	no	no	no	no	no	no	no	no	no	no	no	no	no	0	yes	yes	yes	no	no	no	no	yes	2	0.843
847	53	male	1	No	30.7599	37	130	3.3	1.5	39	130	4.2	1.5	76	no	no	no		0	no	no	no	no	0	no	no	no	no	no	no	no	no	no	no	no	no	no	no	0	no	no	yes	no	no	no	no	yes	1	1
848	59	male	7	Yes	31.2175	52	152	1.6	1.4	52	152	1.9	2.2	75	no	no	no		0	yes	yes	yes	yes	5	no	no	no	no	no	no	no	no	no	no	yes	no	yes	no	1	yes	yes	yes	yes	yes	yes	no	yes	5	1
849	65	male	10	No	33.8934	48	150	1.8	0	50	135	1.7	1.1	54	yes	no	yes	0	2	yes	yes	no	no	0	no	yes	no	no	no	no	no	no	no	no	yes	no	yes	yes	2	yes	no	no	no	no	no	no	no	0	1
850	69	male	3	No	31.6991	43	140	2.1	1.5	51	140	2.4	1.5	98	no	no	no		0	yes	no	yes	yes	4	no	no	no	no	no	no	no	no	yes	no	no	no	no	no	0	yes	yes	yes	yes	yes	no	yes	yes	4	1
851	67	female	10	No	21.2183	46	145	3.8	0	43	158	4	1.5	62	no	no	no		0	no	no	no	yes	1	no	no	no	no	no	no	no	no	no	no	yes	no	yes	no	1	no	yes	no	yes	yes	yes	no	yes	3	0.807
852	78	male	9	No	30.9917	48	145	2.3	1.5	50	140	3.1	1.5	106	no	no	no		0	yes	yes	yes	yes	2	no	no	no	no	no	no	no	no	no	no	no	no	no	no	0	yes	yes	no	no	yes	no	yes	yes	2	0.206
853	72	male	1	No	25.0298	71	148	3	0	49	150	1.7	1.9	88	no	no	no		0	no	no	no	no	0	no	no	no	no	no	no	no	no	no	yes	no	no	no	no	0	yes	no	no	no	no	no	no	no	0	1
854	55	female	8	No	32.6905	54	140	2.3	1.4	49	136	2.1	2.7	58	yes	no	no	1	1	yes	no	yes	yes	3	no	no	no	no	no	no	no	no	no	no	yes	no	yes	no	1	yes	yes	yes	no	yes	yes	no	yes	4	0.843
855	71	male	9	Yes	24.8163	51	150	2.5	4.1	39	130	2.1	2	78	yes	no	no	1	1	yes	yes	yes	yes	3	no	yes	no	no	no	no	no	no	no	no	yes	no	yes	yes	2	yes	yes	yes	yes	yes	no	yes	yes	4	0.893
856	78	female	10	No	28.075	48	120	1.8	1.5	47	130	2.6	1.5	62	no	no	no		0	yes	no	no	yes	1	no	no	no	no	no	no	no	no	yes	no	no	no	no	no	0	yes	no	yes	no	no	no	no	yes	1	0.775
857	77	male	6	No	29.685	50	160	2.3	7.5	49	146	2.1	2.4	84	yes	no	no	1	1	no	no	yes	yes	2	no	no	no	no	no	no	no	no	no	no	yes	no	yes	no	1	no	no	no	yes	yes	no	yes	yes	2	0.775
858	63	female	1	No	48.2234	48	140	1.5	0.6	49	130	1.6	0.9	70	yes	no	no	1	1	yes	yes	yes	yes	3	no	no	no	no	no	no	no	no	no	no	yes	no	yes	no	1	yes	yes	yes	no	yes	yes	no	yes	3	0.893
859	65	male	8	No	28.7356	52	120	1.9	0	58	140	2.3	1.5	124	yes	no	no	1	1	yes	yes	yes	yes	2	no	no	no	no	no	no	no	no	no	no	yes	no	yes	no	1	yes	yes	yes	no	yes	yes	no	yes	3	1
860	62	male	3	Yes	27.7744	59	135	2	1.9	56	150	2	0.2	78	yes	no	no	1	1	yes	yes	no	no	0	no	no	no	no	no	no	no	no	no	no	yes	no	yes	no	1	yes	no	no	no	no	no	no	no	0	1
861	70	female	8	No	36.7902	64	150	4.5	1.5	54	140	2.9	1.4	68	yes	no	yes	0	2	yes	yes	yes	yes	1	no	yes	no	no	no	no	no	no	no	no	yes	no	yes	yes	2	yes	no	no	no	yes	yes	no	yes	1	0.893
862	64	male	13	No	29.3374	49	140	2.9	0	51	136	3	1.5	75	yes	yes	no	0	1	yes	no	no	no	0	yes	no	no	no	no	no	no	no	no	yes	yes	yes	yes	no	1	yes	no	yes	no	no	no	no	yes	1	0.334
863	69	female	7	No	31.935	43	150	2.4	1.1	42	140	2.2	0.3	86	no	no	no		0	yes	no	yes	yes	3	no	no	no	no	no	no	no	no	yes	no	yes	no	yes	no	1	yes	no	yes	yes	yes	yes	yes	yes	3	0.775
864	66	female	7	No	26.5021	46	150	3.5	0.2	53	135	3.4	0.3	80	no	no	no		0	yes	no	no	yes	2	no	no	no	no	no	no	no	no	yes	no	no	no	no	no	0	yes	yes	yes	yes	yes	no	yes	yes	4	0.651
865	72	female	1	Yes	23.9188	50	114	2.6	1.5	49	138	2.6	1.5	59	yes	no	no	1	1	yes	no	no	yes	1	no	no	no	no	no	no	no	no	no	yes	yes	no	yes	no	1	yes	yes	no	no	no	no	no	yes	1	0.807
866	67	male	7	No	30.6689	31	115	0.8	0.2	31	110	1.5	0.3	88	no	no	no		0	yes	yes	yes	yes	2	no	no	no	no	no	no	no	no	no	no	no	no	no	no	0	yes	yes	no	no	yes	yes	no	yes	2	0.33
867	60	male	11	No	30.8397	42	145	2.1	0.8	40	144	1.9	1.5	71	yes	no	yes	0	2	yes	yes	yes	yes	2	no	yes	no	no	no	no	no	no	no	no	yes	no	yes	yes	2	yes	no	yes	no	yes	yes	no	yes	2	0.843
868	82	male	3	No	29.7143	37	140	2.2	0	42	136	2.1	1.5	89	yes	no	yes	0	1	yes	yes	no	yes	1	no	yes	no	yes	no	no	no	no	no	no	yes	no	no	yes	1	yes	no	yes	no	no	no	no	yes	1	0.861
869	70	male	6	No	28.0557	49	138	2.2	0	53	140	1.7	1.5	79	no	no	no		0	yes	yes	yes	yes	1	no	no	no	no	no	no	no	no	no	no	no	no	no	no	0	yes	no	no	no	yes	yes	no	yes	1	1
870	64	male	10	No	27.9405	45	120	2.5	0	51	120	2.4	1.5	75	yes	no	yes	0	2	no	no	no	yes	1	no	yes	no	no	no	no	no	no	no	no	yes	no	yes	yes	2	no	no	yes	no	no	no	no	yes	1	0.719
871	49	female	14	Yes	30.0914	61	150	1.3		59	120	0.7	1.3	41	yes	no	no	1	1	yes	yes	yes	yes	1	no	no	no	no	no	no	no	no	no	no	yes	no	yes	no	1	yes	no	no	no	yes	no	yes	yes	1	0.298
872	76	female	11	No	28.3937	43	152	2.7	0.5	43	132	2.4	1.6	63	yes	no	yes	0	2	yes	yes	yes	yes	2	no	yes	no	no	no	no	no	no	no	no	yes	no	yes	yes	2	yes	yes	no	yes	yes	no	yes	yes	3	1
873	64	male	8	No	28.7211					45	180	2.7	0.3	72	no	no	no		0	no	no	no	no	0	no	no	no	no	no	no	no	no	no	no	yes	no	yes	no	1	yes	no	yes	no	yes	no	yes	yes	2	1
874	75	female	12	No	23.2254	53	140	2.5	1.5	53	140	2.3	4	51	yes	no	no	1	1	yes	yes	no	no	0	no	yes	no	no	no	no	no	no	no	no	yes	no	yes	yes	2	yes	no	no	no	no	no	no	no	0	1
875	63	male	5	Yes	30.3461	54	140	3.4	1.4	56	140	2.8	1.9	83	yes	no	yes	0	1	yes	yes	no	yes	1	yes	yes	no	no	no	no	no	no	no	no	yes	yes	no	yes	1	yes	yes	no	no	no	no	no	yes	1	0.807
876	66	male	4	No	28.7037	44	130	2.6	9.6	41	115	2.6	11	141	no	no	no		0	yes	yes	yes	yes	2	no	no	no	no	no	no	no	no	no	no	no	no	no	no	0	yes	yes	no	yes	yes	yes	no	yes	3	1
877	62	male	9	Yes	31.3972	56	120	2.7	0.5	54	138	3.2	1.5	99	yes	no	yes	0	2	yes	no	yes	yes	1	no	yes	no	no	no	yes	no	no	yes	no	yes	no	no	yes	2	yes	no	no	no	yes	yes	no	yes	1	1
878	68	male	8	No	28.6508	47	120	1.3	0.4	44	110	1.4	1.5	79	yes	no	no	0	2	yes	yes	no	yes	1	no	no	no	no	no	yes	no	no	no	no	yes	no	yes	no	2	yes	no	yes	no	no	no	no	yes	1	0.775
879	46	female	3	Yes	31.6001	42	135	3.2	0	52	134	1.6	1.5	73	yes	no	no	1	1	yes	yes	yes	yes	2	no	no	no	no	no	no	no	no	no	no	yes	no	yes	no	1	yes	yes	yes	no	yes	yes	no	yes	3	0.37
880	70	male	1	No	27.4406	38	150	2.9	3.3	34	134	2.2	1.5	61	no	no	no		0	no	no	no	yes	1	no	no	no	no	no	no	no	no	no	no	no	no	no	no	0	no	yes	no	no	yes	yes	no	yes	2	1
881	52	female	2	No	35.5918	58	140	2.2	1.8	54	140	1.6	1.4	55	yes	no	yes	0	1	yes	yes	yes	yes	1	no	yes	no	no	no	no	no	no	no	no	yes	no	no	yes	1	yes	no	no	no	yes	yes	no	yes	1	0.893
882	80	male	13	No	25.8806	61	130	1.6	0.9	53	130	1.3	1.5	76	yes	no	yes	0	2	yes	yes	no	no	0	no	yes	no	no	no	no	no	no	no	no	yes	no	yes	yes	2	yes	no	no	no	yes	yes	no	yes	1	1
883	67	female	6	No	33.464	53	140	2.8	1.5	52	140	3.7	4.5	63	yes	no	no	1	1	no	no	yes	yes	2	no	no	no	no	no	no	no	no	no	no	yes	no	yes	no	1	no	yes	no	no	yes	yes	no	yes	2	0.807
884	57	male	9	No	29.0367	40	160	2.7	60.1	42	130	1.9	22.3	132	yes	no	yes	0	2	yes	no	yes	yes	2	no	yes	no	yes	no	no	no	no	yes	no	yes	no	yes	yes	2	yes	yes	yes	yes	yes	no	yes	yes	4	0.897
885	64	female	9	No	32.7449	53	170	2	0	57	150	2.5	1.5	70	yes	no	no	1	1	yes	yes	no	yes	1	no	no	no	no	no	no	yes	no	no	no	yes	no	yes	no	2	yes	yes	yes	no	yes	no	yes	yes	3	0.775
886	52	female	1	Yes	28.3937	51	118	1.6	0.4	52	126	2.7	0.4	66	yes	no	no	1	1	yes	yes	no	no	0	no	no	no	no	no	no	no	no	no	no	yes	no	yes	no	1	yes	no	no	no	no	no	no	no	0	0.805
887	64	female	6	Yes	32.0399	47	119	2	0.9	51	122	2.1	0.8	57	no	no	no		0	yes	yes	no	yes	1	no	no	no	no	no	no	no	no	no	no	no	no	no	no	0	yes	no	yes	no	no	no	no	yes	1	0.811
888	56	male	1	No	31.5	43	137	2.4	0.2	47	138	2.4	0.1	80	yes	no	no	1	1	no	no	no	no	0	no	no	no	no	no	no	no	no	no	no	yes	no	yes	no	1	no	no	no	no	no	no	no	no	0	0.811
889	66	male	0	No	32.0503	45	156	1.5	0.4	49	149	1.4	0.1	105	no	no	no		0	yes	yes	yes	yes	2	no	no	no	no	no	no	no	no	no	no	yes	no	yes	no	1	yes	no	yes	no	yes	yes	no	yes	2	1
890	71	male	2	No	24.3025	39	154	2.1	0.4	43	140	2.5	0.4	89	no	no	no		0	yes	no	yes	yes	2	no	no	no	no	no	no	no	no	no	no	no	no	no	no	0	yes	no	yes	no	yes	yes	no	yes	2	1
891	63	male	1	No	25.1808	46	125	2.7		45	141	3	0	119	no	no	no		0	yes	yes	yes	yes	2	no	no	no	no	no	no	no	no	no	no	yes	no	yes	no	1	yes	no	yes	no	yes	yes	no	yes	2	1
892	57	female	4	No	26.2336	44	130	2.9	0.4	44	125	2.8	0	60	no	no	no		0	no	no	no	no	0	no	no	no	no	no	no	no	no	no	no	yes	no	yes	no	1	no	no	no	no	yes	yes	no	yes	1	0.843
893	72	male	0	No	23.9635		135	1.4	0.3	43	120	1	0.1	88	no	no	no		0	yes	yes	yes	yes	1	no	no	no	no	no	no	no	no	no	no	no	no	no	no	0	yes	no	no	no	yes	no	yes	yes	1	1
894	61	male	1	No	30.1896	43	159	2.2	1.5	47	130	2.2	1.5	82	yes	no	no	1	1	yes	yes	no	no	0	no	no	no	no	no	no	no	no	no	no	yes	no	yes	no	1	yes	no	no	no	no	no	no	no	0	0.843
895	49	male	2	No	27.7008	43	118	2.2	0.5	52	136	1.8	0.5	68	yes	no	no	1	1	yes	yes	no	no	0	no	no	no	no	no	no	no	no	no	no	yes	no	yes	no	1	yes	no	no	no	no	no	no	no	0	0.811
896	81	female		No	28.5483					42	124	3	0.06	71	no	no	no		0	no	no	no	no	0	no	no	no	no	no	no	no	no	no	no	no	no	no	no	0	no	no	yes	no	yes	no	yes	yes	2	1
897	68	female	2	No	35.2617	48	158	2	0.9	49	160	2.2	1.1	67	yes	no	no	1	1	yes	yes	no	yes	2	no	no	no	no	no	no	no	no	no	no	yes	no	yes	no	1	yes	yes	yes	no	no	no	no	yes	2	0.683
898	61	male	2	No	37.963	40	112	1.9	0.5	41	130	2	0.5	84	no	no	no		0	yes	yes	no	no	0	no	no	no	no	no	no	no	no	no	no	no	no	no	no	0	yes	no	no	no	no	no	no	no	0	0.811
899	61	female	2	Yes	25.0593	53	156	3.3	0.8	55	140	3.9	3.7	67	no	no	no		0	no	no	no	no	0	no	no	no	no	no	no	no	no	no	no	no	no	no	no	0	yes	no	yes	yes	yes	yes	no	yes	3	1
900	65	female	2	No	30.4867	42	150	3.8	12	42	130	3.2	10.4	78	yes	no	no	1	1	yes	yes	no	yes	2	no	no	no	no	no	no	no	no	no	no	yes	no	yes	no	1	yes	no	yes	yes	no	no	no	yes	2	0.569
901	66	female	1	No	21.2953	48	144	1.6	0.3	42	130	1.6	0.3	72	yes	no	no	1	1	yes	yes	yes	yes	1	no	no	no	no	no	no	no	no	no	no	yes	no	yes	no	1	yes	no	no	no	yes	no	yes	yes	1	0.893
902	68	male	1	No	28.0664	69		2.8	8.9	47	123	1.6	7.9	79	yes	no	no	1	1	no	no	no	no	0	no	no	no	no	no	no	no	no	no	no	yes	no	yes	no	1	no	no	no	no	no	no	no	no	0	0.843
903	60	female	1	No	38.5052	40	135	3	0.1	42	130	2.2	0	72	yes	no	no	1	1	no	no	yes	yes	1	no	no	no	no	no	no	no	no	no	no	yes	no	yes	no	1	yes	no	no	no	yes	no	yes	yes	1	0.807
904	64	female	1	No	32.6608	41	140	3.6	1	40	180	2.4	0.8	71	yes	no	no	1	1	yes	yes	no	no	0	no	no	no	no	no	no	no	no	no	no	yes	no	yes	no	1	yes	no	no	no	no	no	no	no	0	0.687
905	64	male	16	No	28.089	47	148	2.1	0.4	52	150	2.8	0.3	65	yes	no	yes	0	2	yes	yes	no	yes	1	no	yes	no	no	no	no	no	no	no	no	yes	no	yes	yes	2	yes	yes	no	no	yes	yes	no	yes	2	1
906	65	male	0	No	25.3515	43	140	2.4	0.4	43	110	2.6	1.1	82	no	no	no		0	yes	yes	no	no	0	no	no	no	no	no	no	no	no	no	no	yes	no	yes	no	1	yes	no	no	no	no	no	no	no	0	1
907	60	female	1	No	42.0642	39	149	1.7		43	140	1.6	0.3	68	no	no	no		0	yes	yes	no	no	0	no	no	no	no	no	no	no	no	no	no	yes	no	yes	no	1	yes	yes	no	no	no	no	no	yes	1
908	57	female	1	No	29.3724	46	154	4.3	1.2	38	160	4.4	0.5	53	no	no	no		0	no	no	yes	yes	2	no	no	no	no	no	no	no	no	no	no	no	no	no	no	0	yes	yes	no	no	yes	no	yes	yes	2	1
909	55	male	1	No	29.4251	45	144	2	0.2	50	142	2.8	0.3	91	yes	no	no	1	1	yes	yes	yes	yes	2	no	no	no	no	no	no	no	no	no	no	yes	no	yes	no	1	yes	no	yes	yes	yes	yes	no	yes	3	0.719
910	61	male	12	No	27.1669	46	120			44	125	3.3	0.5	81	no	no	no		0	no	no	no	yes	1	no	no	no	no	no	no	no	no	no	no	no	no	no	no	0	no	no	yes	no	no	no	no	yes	1	1
911	66	male	3	No	30.4218					34	165	3.6	6.1	75	no	no	no		0	no	no	no	no	0	no	no	no	no	no	no	no	no	no	no	no	no	no	no	0	no	yes	yes	no	yes	yes	no	yes	3	0.569
912	58	female	1	No	42.1335	51	141	1.7	1.4	62	148	2	1.63	84	yes	no	no	1	1	yes	yes	no	no	0	no	no	no	no	no	no	no	no	no	no	yes	no	yes	no	1	yes	no	no	no	no	no	no	no	0	1
913	60	male	12	No	35.7459	43	139	2	0.6	42	135	2.7	0.4	10	yes	no	no	1	1	yes	yes	yes	yes	2	no	no	no	no	no	no	no	no	no	no	yes	no	yes	no	1	yes	no	yes	no	yes	no	yes	yes	2	0.807
914	79	male	1	No	23.9635					52	150	2.9	45.8	95	no	no	no		0	no	no	no	no	0	no	no	no	no	no	no	no	no	no	no	yes	no	yes	no	1	no	no	no	no	no	no	no	no	0	0.843
915	64	male	1	No	38.1551	43	120	1.5	10.7	41	132	1.6	7.5	101	no	no	no		0	yes	no	yes	yes	3	no	no	no	no	no	no	no	no	yes	no	no	no	no	no	0	yes	no	yes	yes	yes	yes	no	yes	3	0.807
916	69	male	17	No	36.1682	77	138	1.5	1.9	72	136	1.6	1.7		yes	no	yes	0	2	yes	no	yes	yes	1	yes	yes	no	yes	no	no	no	no	yes	no	yes	yes	yes	yes	2	yes	no	no	no	yes	yes	no	yes	1	1
917	76	female	1	No	24.3375	42	130	4.2	0.6	46	130	2.2	8.1	100	yes	no	yes	0	2	yes	yes	no	yes	1	no	yes	no	no	no	no	no	no	no	no	yes	no	yes	yes	2	yes	no	yes	no	no	no	no	yes	1	0.775
918	52	male	0	No	26.0276	35	115	2.5	0.2	37	105	2.2	0.1	94	no	no	no		0	no	no	no	yes	2	no	no	no	no	no	no	no	no	no	no	no	no	no	no	0	no	yes	yes	no	yes	yes	no	yes	3	1
919	50	male	1	No	26.493	46	112	1.8	0.6	43	138	2.2	0.6	94	yes	no	no	1	1	yes	yes	no	yes	1	no	no	no	no	no	no	no	no	no	no	yes	no	yes	no	1	yes	no	yes	no	no	no	no	yes	1	1
920	82	male	1	No	27.7769	57	152	1.7	0.7	45	142	2.5	0.7	104	yes	no	no	1	1	yes	no	no	yes	1	no	no	no	no	no	no	no	no	no	no	yes	no	yes	no	1	yes	yes	yes	no	no	no	no	yes	2	0.843
921	64	male	1	No	27.1605	44	152	3.3		39	140	2.8	5.4	80	yes	no	no	1	1	no	no	no	no	0	no	no	no	no	no	no	no	no	no	no	yes	no	yes	no	1	no	no	no	no	no	no	no	no	0	1
922	73	female	2	Yes	39.6571	83	147	2.8	2	69	136	3	1	74	yes	no	no	1	1	yes	no	no	no	0	no	no	no	no	no	no	no	no	yes	no	yes	no	yes	no	1	yes	no	no	no	no	no	no	no	0	0.843
923	51	male	2	No	28.5546	51	140	1.8	0.5	49	180	1.7	4.3	95	yes	no	yes	0	2	yes	yes	no	no	0	no	yes	no	no	no	no	yes	no	no	no	yes	no	yes	yes	3	yes	no	no	no	yes	no	yes	yes	1	1
924	65	female	0	No	28.4091	52	122	2.5		53	128	3.4	1.5	98	no	no	no		0	yes	no	no	yes	1	no	no	no	no	no	no	no	no	yes	no	yes	no	yes	no	1	yes	no	yes	no	no	no	no	yes	1	0.843
925	78	male	0	No	23.9995	40	132	3.2	2.1	38	130	3.6		88	no	no	no		0	yes	yes	yes	yes	2	no	no	no	no	no	no	no	no	no	no	no	no	no	no	0	yes	yes	no	no	yes	no	yes	yes	2	1
926	63	female	1	No	26.7698	50	140	2.4	0.5	45	132	2.7	0.3	78	no	no	no		0	no	no	no	yes	2	no	no	no	no	no	no	no	no	no	no	no	no	no	no	0	no	yes	yes	no	no	no	no	yes	2	1
927	71	female	1	No	33.5635	46	162	4.3	0.2	45	140	2.6	0.1	62	yes	no	no	1	1	yes	yes	no	yes	3	no	no	no	no	no	no	no	no	yes	no	yes	no	yes	no	1	yes	yes	yes	yes	no	no	no	yes	3	0.843
928	76	male	4	No	26.8136	57	140	1.5	8.9	48	156	1.7	4.2	82	yes	no	no	1	1	yes	yes	yes	yes	3	no	no	no	no	no	no	no	no	no	no	yes	no	yes	no	1	yes	no	yes	yes	yes	yes	no	yes	3	0.861
929	73	female	1	No	30.5556	49	144	4.6	1.8	45	120	4.8	0.6	95	yes	no	no	1	1	yes	no	no	yes	1	no	no	no	no	no	no	no	no	yes	no	yes	no	yes	no	1	yes	no	yes	no	no	no	no	yes	1	0.651
930	55	male	1	Yes	36.7284	45	119	2.7	0.4	51	122	2.4	1.5	93	yes	no	yes	0	1	yes	no	no	yes	3	no	yes	no	no	no	no	no	no	yes	no	yes	no	no	yes	1	yes	yes	yes	yes	no	no	no	yes	3	1
931	49	female	1	No	31.5617	51	142	1.7	1	44	124	1.7	1.5	79	yes	no	no	1	1	yes	yes	no	yes	1	no	no	no	no	no	no	no	no	no	no	yes	no	yes	no	1	yes	no	yes	no	no	no	no	yes	1	1
932	54	female	1	No	28.699	47	121	3.9	1	40	130	2	1	87	yes	no	no	1	1	no	no	yes	yes	2	no	no	no	no	no	no	no	no	no	no	yes	no	yes	no	1	no	no	yes	no	yes	yes	no	yes	2	0.775
933	57	female	1	No	26.3702	44	135	3.9	1.5	43	149	2.3	1.5	77	no	no	no		0	yes	yes	no	yes	1	no	no	no	no	no	no	no	no	no	no	no	no	no	no	0	yes	no	yes	no	no	no	no	yes	1	1
934	64	female	0	Yes	23.1206					70	158	1.5	0.4	60	no	no	no		0	no	no	no	no	0	no	no	no	no	no	no	no	no	no	no	yes	no	yes	no	1	no	no	no	no	no	no	no	no	0	1
935	43	male	1	No	27.4529	39	142	2.4	0.9	41	124	2.2	1.5	69	yes	no	no	1	1	no	no	no	no	0	no	no	no	no	no	no	no	no	no	no	yes	no	yes	no	1	no	no	no	no	no	no	no	no	0	1
936	70	male	1	No	25.8546	49	120	2.2	1.7	52	118	4.3	1.5	94	no	no	no		0	yes	no	yes	yes	2	no	no	no	no	no	no	no	no	yes	no	no	no	no	no	0	yes	no	yes	no	yes	no	yes	yes	2	0.843
937	49	female	1	No	30.7958	45	126	2.8	0.3	39	122	4	0.9	71	yes	no	no	1	1	yes	yes	no	yes	1	no	no	no	no	no	no	no	no	no	no	yes	no	yes	no	1	yes	no	yes	no	no	no	no	yes	1	1
938	52	female	0	No						60	128	4.5	0.6	62	no	no	no		0	no	no	no	no	0	no	no	no	no	no	no	no	no	no	no	no	no	no	no	0	yes	yes	yes	no	no	no	no	yes	2	1
939	70	male	1	Yes	29.4118	59	145	2.2	4.4	52	130	2.8	7.2	77	yes	no	no	1	1	yes	yes	yes	yes	2	no	yes	no	yes	no	no	no	no	no	no	yes	no	yes	yes	2	yes	yes	no	no	yes	yes	no	yes	2	0.893
940	61	female	0	Yes	25.9516	110	144	4.2	0	54	138	1.6	1.5	76	yes	no	no	1	1	yes	yes	no	no	0	no	no	no	no	no	no	no	no	no	no	yes	no	yes	no	1	yes	no	no	no	no	no	no	no	0	0.897
941	51	female	1	No	25.9701	54	138	4.2		51	120	2	0.4	50	no	no	no		0	yes	yes	no	yes	1	no	no	no	no	no	no	no	no	no	no	yes	no	yes	no	1	yes	no	yes	no	no	no	no	yes	1	1
942	58	female	1	No	23.3355	53	120	2.5	0.2	47	130	2.5	0.7	86	no	no	no		0	no	no	no	no	0	no	no	no	no	no	no	no	no	no	no	yes	no	yes	no	1	no	no	no	no	no	no	no	no	0	0.807
943	70	male	0	No	24.8591	45	145	4	0.1	46	132	4.1	0.1	74	no	no	no		0	no	no	no	no	0	no	no	no	no	no	no	no	no	no	no	yes	no	yes	no	1	no	no	no	no	no	no	no	no	0	1
944	73	male	1	No	23.8754	101	140	2.8		45	155	1.5	0.5	94	yes	no	no	1	1	yes	yes	no	no	0	no	yes	no	no	no	no	no	no	no	no	yes	no	yes	yes	2	yes	no	no	no	no	no	no	no	0	1
945	61	female	2	No	29.0659	48	160	4	0.5	39	180	3.1	0.5	85	yes	no	no	1	1	yes	no	yes	yes	2	no	no	no	no	no	no	no	no	yes	no	yes	no	yes	no	1	yes	yes	yes	yes	yes	yes	no	yes	4	1
946	48	female	1	No	32.2708	48	120	1.4	0.4	52	115	2.4	0.2	70	yes	no	no	1	1	yes	yes	no	no	0	no	no	no	no	no	no	no	no	no	no	yes	no	yes	no	1	yes	no	no	no	no	no	no	no	0	1
947	68	female	6	No	31.2452		140	4.1	1.5	39	157	1.7	0.1	86	no	no	no		0	yes	yes	yes	yes	2	no	no	no	no	no	no	no	no	no	no	yes	no	yes	no	1	yes	no	yes	no	yes	yes	no	yes	2	1
948	70	female	0	No	33.3465					46	130	3.1	0	72	no	no	no		0	no	no	no	no	0	no	no	no	no	no	no	no	no	no	no	yes	no	yes	no	1	yes	no	no	no	no	no	no	no	0	1
949	68	female	3	No	33.464	41	136	1.8	1.5	48	145	1.9	0.4	64	no	no	no		0	yes	no	yes	yes	3	no	no	no	no	no	no	no	no	no	yes	yes	no	yes	no	1	yes	yes	yes	no	yes	no	yes	yes	3	0.719
950	70	female	6	No	34.8899					47	180	3.1	4	82	no	no	no		0	no	no	no	no	0	yes	no	no	no	no	no	no	no	no	no	yes	yes	yes	no	1	no	no	yes	yes	yes	yes	no	yes	3	0.807
951	69	male	1	No	27.4587	56	154	2.9		55	174	2.4		78	no	no	no		0	yes	no	no	yes	2	no	no	no	no	no	no	no	no	no	no	yes	no	yes	no	1	yes	yes	yes	no	no	no	no	yes	2	1
952	42	female	1	No	27.3797	155	110	4.6		65	118	2.4		59	yes	no	no	1	1	yes	yes	no	no	0	no	yes	no	no	no	no	no	no	no	no	yes	no	yes	yes	2	yes	no	no	no	no	no	no	no	0	1
953	59	female	4	No	25.4327	46	124	3.26		46	140	2.9	0.2	61	yes	no	no	0	2	no	no	no	no	0	no	no	no	no	no	no	yes	no	no	no	yes	no	yes	no	2	no	no	no	no	no	no	no	no	0	1
954	76	male	0	No	32.2831					52	182	2.3	1	94	no	no	no		0	no	no	no	no	0	no	no	no	no	no	no	no	no	no	no	yes	no	yes	no	1	no	yes	no	no	yes	no	yes	yes	2	0.807
955	86	female	0	No	26.3702	47	130			44	130	3	3.6	59	no	no	no		0	yes	yes	no	yes	1	no	no	no	no	no	no	no	no	no	no	no	no	no	no	0	yes	no	yes	no	no	no	no	yes	1	0.775
956	55	female	1	No	35.2653	41	108		0	38	112	1.5	0	110	yes	no	no	1	1	yes	yes	no	no	0	no	no	no	no	no	no	no	no	no	no	yes	no	yes	no	1	yes	no	no	no	no	no	no	no	0	0.775
957	71	male	1	No	28.0899	43	147	3.1		38	134	3	8.7	102	no	no	no		0	yes	yes	no	no	0	no	no	no	no	no	no	no	no	no	no	no	no	no	no	0	yes	no	no	no	no	no	no	no	0	1
958	68	female	1	No	36.215	36	146	1.9	0.3	38	118	2	0.1	90	yes	no	no	1	1	yes	yes	no	yes	1	no	no	no	no	no	no	no	no	no	no	yes	no	yes	no	1	yes	yes	no	no	no	no	no	yes	1	0.807
959	48	female	0	No	34.8381					67	124	1.6	0.5	42	no	no	no		0	no	no	no	no	0	no	no	no	no	no	no	no	no	yes	no	yes	no	yes	no	1	yes	no	no	no	yes	yes	no	yes	1	0.811
960	59	male	0	No	29.8606					42	136	3.3	0.2	83	no	no	no		0	no	no	no	no	0	no	no	no	no	no	no	no	no	no	no	yes	no	yes	no	1	no	yes	no	no	no	no	no	yes	1	0.807
961	66	female	1	Yes	45.6747	46	138	2.2	0.3	46	116	2.3	0	79	yes	no	no	1	1	no	no	yes	yes	2	no	no	no	no	no	no	no	no	no	no	yes	no	yes	no	1	no	yes	no	no	yes	no	yes	yes	2	0.693
962	60	male	1	No	21.9136	42	104	2.9	0.1	40	110	3	0.1	90	no	no	no		0	yes	yes	no	no	0	no	no	no	no	no	no	no	no	no	no	no	no	no	no	0	yes	no	no	no	no	no	no	no	0	0.843
963	53	male	0	No	30.423	44	145	3.6	1	45	140	1.8	1	91	yes	no	no	1	1	yes	yes	yes	yes	1	no	no	no	no	no	no	no	no	no	no	yes	no	yes	no	1	yes	no	no	no	yes	yes	no	yes	1	1
964	73	male	1	No	26.1962					44	133	2.8	0.9	93	no	no	no		0	no	no	no	no	0	no	no	no	no	no	no	no	no	no	no	yes	no	yes	no	1	no	yes	yes	no	no	no	no	yes	2	1
965	82	male	0	No	25.4327					45	135	2.6	0.3	84	no	no	no		0	no	no	no	no	0	no	no	no	no	no	no	no	no	yes	no	no	no	no	no	0	yes	no	yes	no	no	no	no	yes	1	1
966	52	male	0	No	31.2637					58	120	1.2	0	83	no	no	no		0	no	no	no	no	0	no	no	no	no	no	no	no	no	no	no	yes	no	yes	no	1	yes	no	yes	no	yes	no	yes	yes	2	0.843
967	68	male	14	No	26.3656					52	150	1.9		68	no	no	no		0	no	no	no	no	0	no	yes	no	yes	no	no	no	no	yes	no	yes	no	yes	yes	2	yes	no	no	yes	yes	yes	no	yes	2	1
968	72	female	0	No	31.25					48	144	1.9	1	61	no	no	no		0	no	no	no	no	0	no	no	no	no	no	no	no	no	yes	no	yes	no	yes	no	1	yes	no	yes	no	yes	no	yes	yes	2	0.811
969	61	female	0	No	25.1559					48	102	1.1		89	no	no	no		0	no	no	no	no	0	no	no	no	no	no	no	no	no	no	no	yes	no	yes	no	1	yes	yes	yes	yes	yes	yes	no	yes	4	1
970	67	female	3	No	29.0688					43	142	1.6		77	no	no	no		0	no	no	no	no	0	no	no	no	no	no	no	no	no	no	no	no	no	no	no	0	yes	yes	yes	no	yes	yes	no	yes	3	1
971	46	female	0	No	32.2708					57	144	2	1.7	84	no	no	no		0	no	no	no	no	0	no	no	no	no	no	no	no	no	no	no	yes	no	yes	no	1	yes	yes	yes	no	yes	yes	no	yes	3	1
972	49	male	0	No	23.8367					43	140	3.4	0.4	127	no	no	no		0	no	no	no	no	0	no	no	no	no	no	no	no	no	no	no	yes	no	yes	no	1	no	no	no	no	yes	yes	no	yes	1	0.897
973	41	female	0	Yes	25.2092					48	110	3.4	0.2	61	no	no	no		0	no	no	no	no	0	no	no	no	no	no	no	no	no	no	no	yes	no	yes	no	1	no	no	no	no	no	no	no	no	0	1
974	73	male	0	Yes	25.0135					33	142	7	0.2		no	no	no		0	no	no	no	no	0	no	no	no	no	no	no	no	no	no	no	yes	no	yes	no	1	yes	no	no	no	yes	yes	no	yes	1	1
975	57	female	7	Yes						40	128	2.4	0.3	55	no	no	no		0	no	no	no	no	0	no	no	no	no	no	no	no	no	no	no	yes	no	yes	no	1	no	no	no	no	no	no	no	no	0	0.843
976	28	female		No	26.6667					67	110		2	49	no	no	no		0	no	no	no	no	0	no	yes	no	no	no	no	no	no	no	no	yes	no	yes	yes	2	no	no	no	no	no	no	no	no	0	0.897
977	63	male	0	Yes	30.9284					53	110	2.6		79	no	no	no		0	no	no	no	no	0	no	no	no	no	no	no	no	no	no	no	no	no	no	no	0	yes	no	no	yes	yes	no	yes	yes	2	0.893
978	65	male	0	No	24.6914					45	140	1.9	0.3	98	no	no	no		0	no	no	no	no	0	no	no	no	no	no	no	no	no	no	no	no	no	no	no	0	yes	no	no	no	yes	yes	yes	yes	1	1
979	55	male	0	No	27.4598					44	140	3.3	0.5	88	no	no	no		0	no	no	no	no	0	no	no	no	no	no	no	no	no	no	no	no	no	no	no	0	no	no	no	no	no	no	no	no	0	0.843
980	59	female	0	No	33.4622					45	130	2.4	0.4	65	no	no	no		0	no	no	no	no	0	no	no	no	no	no	no	no	no	no	no	no	no	no	no	0	no	no	no	no	no	no	no	no	0	1
981	55	female	0	No	34.6021					49	166	3.6	0.4	72	no	no	no		0	no	no	no	no	0	no	no	no	no	no	no	no	no	no	no	no	no	no	no	0	yes	yes	no	no	no	no	no	yes	1	0.843
982	57	female	0	No	27.7778					46	158	2.5	0.63	61	no	no	no		0	no	no	no	no	0	no	no	no	no	no	no	yes	no	no	no	yes	no	yes	no	2	yes	no	yes	yes	yes	no	yes	yes	3	1
983	58	male	0	No	34.4161					47	126	2.3	0.5	108	no	no	no		0	no	no	no	no	0	no	no	no	no	no	no	no	no	no	no	no	no	no	no	0	yes	no	yes	no	yes	yes	no	yes	2	1
984	56	male	0	No	27.7551					45	120	2.5	0	91	no	no	no		0	no	no	no	no	0	no	no	no	no	no	no	no	no	no	no	yes	no	yes	no	1	yes	no	no	no	no	no	no	no	0	1
985	66	male	0	No	29.321					50	132	2.5	0.3	73	no	no	no		0	no	no	no	no	0	no	no	no	no	no	no	no	no	no	no	yes	no	yes	no	1	no	no	no	no	no	no	no	no	0	1
986	49	male	0	No	30.9284					77	142	3.1	1.5	80	no	no	no		0	no	no	no	no	0	no	no	no	no	no	no	no	no	no	no	yes	no	yes	no	1	yes	no	no	no	yes	yes	no	yes	1	1
987	47	male	1	No	28.3951					48	140	2.3	1.5	78	no	no	no		0	no	no	no	no	0	no	no	no	no	no	no	no	no	no	no	yes	no	yes	no	1	no	no	yes	no	no	no	no	yes	1	1
988	62	female	0	Yes	32.9507					49	154	2.2		62	no	no	no		0	no	no	no	no	0	no	yes	no	yes	no	no	no	no	yes	no	yes	no	yes	yes	2	yes	yes	no	no	yes	no	yes	yes	2	0.893
989	61	female	0	No	27.0051					35	136	2.7	1.5	84	no	no	no		0	no	no	no	no	0	no	no	no	no	no	no	no	no	no	no	yes	no	yes	no	1	yes	yes	yes	no	yes	yes	no	yes	3	0.284
990	76	male	0	No	27.1314					60	150	2.1		78	no	no	no		0	no	no	no	no	0	no	no	no	no	no	no	no	no	no	yes	yes	no	yes	no	1	yes	no	yes	no	yes	yes	no	yes	2	1
991	65	female	0	No	24.5779					47	122	1.5	0	66	no	no	no		0	no	no	no	no	0	no	no	no	no	no	no	no	no	yes	no	no	no	no	no	0	yes	no	no	no	yes	yes	no	yes	1	0.651
992	62	female	1	No	33.5938					43	136	1.3	0.3	71	no	no	no		0	no	no	no	no	0	no	no	no	no	no	no	no	no	no	no	no	no	no	no	0	yes	no	no	no	no	no	no	no	0	0.843
993	57	female		No	27.968						125	4.2	0.8	61	no	no	no		0	no	no	no	no	0	no	no	no	no	no	no	no	no	no	no	yes	no	yes	no	1	yes	no	no	no	no	no	no	no	0	1
994	72	male	6	No	30.6689					53	136	3.5	0.5	89	no	no	no		0	no	no	no	no	0	no	no	no	no	no	no	no	no	no	no	yes	no	yes	no	1	no	no	no	yes	no	no	no	yes	1	0.893
995	54	female	0	No	27.7344					48	133	4		88	no	no	no		0	no	no	no	no	0	no	no	no	no	no	no	no	no	no	no	no	no	no	no	0	no	no	no	no	no	no	no	no	0	0.843
996	55	male	0	Yes	39.7467					56	153	3.1	0.6	83	no	no	no		0	no	no	no	no	0	no	no	no	no	no	no	no	no	no	no	yes	no	yes	no	1	yes	no	no	no	no	no	no	no	0	0.637
997	59	female	0	No	25.8876					46	140	2.6		50	no	no	no		0	no	no	no	no	0	no	no	no	no	no	no	no	no	no	no	no	no	no	no	0	no	no	no	no	yes	no	yes	yes	1	0.775
998	56	female	2	No	41.3703					60	116	4.4		75	no	no	no		0	no	no	no	no	0	no	no	no	no	no	no	no	no	no	no	yes	no	yes	no	1	no	no	no	no	no	no	no	no	0	0.775
999	54	female	0	No	35.3415					40	124	2.11	0.9	70	no	no	no		0	no	no	no	no	0	no	no	no	no	no	no	no	no	no	no	yes	no	yes	no	1	yes	no	no	no	no	no	no	no	0	0.775
1000	62	male		No	28.6927					47	178	4.28	1.4	85	no	no	no		0	no	no	no	no	0	no	no	no	no	no	no	no	no	no	no	no	no	no	no	0	no	no	no	no	no	no	no	no	0	0.216
1001	60	male	0	No	27.4115					50	155	2.3	0.31	80	no	no	no		0	no	no	no	no	0	no	no	no	no	no	no	no	no	no	no	yes	no	yes	no	1	yes	no	no	yes	yes	no	yes	yes	2	0.843
1002	59	male	0	No	28.306					49	140	2.8	0	74	no	no	no		0	no	no	no	no	0	no	no	no	no	no	no	no	no	no	no	yes	no	yes	no	1	no	no	no	no	no	no	no	no	0	0.843
1003	69	female	0	No	29.0533					48	138	2.2	0.3	70	no	no	no		0	no	no	no	no	0	no	no	no	no	no	no	no	no	no	no	yes	no	yes	no	1	no	no	yes	no	yes	yes	no	yes	2	0.843
1004	62	male	1	No	41.2868					46	134	3	0.8	93	no	no	no		0	no	no	no	no	0	yes	no	no	no	no	no	no	no	no	no	yes	yes	yes	no	1	no	no	no	no	no	no	no	no	0	1
1005	64	male	0	No	25.7122						131	1.8		94	no	no	no		0	no	no	no	no	0	no	no	no	no	no	no	no	no	no	no	no	no	no	no	0	yes	no	no	no	no	no	no	no	0	1
1006	53	female	0	No	35.713					53	140	1.3	0.4	66	no	no	no		0	no	no	no	no	0	no	no	no	no	no	no	no	no	no	no	yes	no	yes	no	1	yes	no	no	no	yes	no	yes	yes	1	0.843
1007	48	female	2	No	27.7447					52	138	2.8	0.9	73	no	no	no		0	no	no	no	no	0	no	no	no	no	no	no	no	no	no	no	yes	no	yes	no	1	no	no	no	yes	yes	yes	no	yes	2	0.843
1008	71	male	3	No	25.1429					41	132	2	1.5	103	no	no	no		0	no	no	no	no	0	no	no	no	no	no	no	no	no	yes	no	yes	no	yes	no	1	yes	no	no	no	no	no	no	no	0	1
1009	79	female	0	No	38.6259					78	136	3.5		69	no	no	no		0	no	no	no	no	0	no	no	no	no	no	no	no	no	no	no	yes	no	yes	no	1	no	no	no	yes	yes	yes	no	yes	2	0.811
1010	56	female	0	No	29.0367					50	136	2.3		80	no	no	no		0	no	no	no	no	0	no	no	no	no	no	no	no	no	no	no	no	no	no	no	0	yes	no	no	no	no	no	no	no	0	0.843
1011	72	male	0	No	23.9395					42	125	1.7	1.5	89	no	no	no		0	no	no	no	no	0	no	no	no	no	no	no	no	no	yes	no	yes	no	yes	no	1	yes	no	yes	no	no	no	no	yes	1	1
1012	55	male	1	No	38.2041					53	115	3.2	1.5	104	no	no	no		0	no	no	no	no	0	no	no	no	no	no	no	no	no	no	no	yes	no	yes	no	1	no	no	yes	yes	yes	no	yes	yes	3	0.775
1013	42	female	1	Yes						48	140	1.9	0.3	56	no	no	no		0	no	no	no	no	0	no	no	no	no	no	no	no	no	no	no	no	no	no	no	0	yes	no	no	yes	no	no	no	yes	1	0.298
1014	57	female	0	No	28.7274					40	145	3.3	0.5	80	no	no	no		0	no	no	no	no	0	no	no	no	no	no	no	no	no	no	no	no	no	no	no	0	no	no	yes	no	no	no	no	yes	1	1
1015	49	male	0	No	36.3303					46	118	1.9	1.6	77	no	no	no		0	no	no	no	no	0	yes	no	no	no	no	no	no	no	no	no	yes	yes	yes	no	1	yes	no	yes	yes	no	no	no	yes	2	0.149
1016	85	male	0	No	27.1605						144			71	no	no	no		0	no	no	no	no	0	no	no	no	no	no	no	no	no	no	no	no	no	no	no	0	no	yes	yes	no	no	no	no	yes	2	0.773
1017	49	male	3	No	29.2415					45	120	3.4	0	101	no	no	no		0	no	no	no	no	0	no	no	no	no	no	no	no	no	no	no	yes	no	yes	no	1	yes	no	no	no	no	no	no	no	0	0.149
1018	56	female	3	No	22.8571					46	110			64	no	no	no		0	no	no	no	no	0	no	no	no	no	no	no	yes	no	no	no	yes	no	yes	no	2	yes	no	no	no	no	no	no	no	0	0.843
1019	60	female	0	No	26.8544					47	149	3.6	1.5	68	no	no	no		0	no	no	no	no	0	no	no	no	no	no	no	no	no	no	no	no	no	no	no	0	yes	yes	yes	no	no	no	no	yes	2	1
1020	69	male	0	No	32.1939					55	174	2.5	0.6	92	no	no	no		0	no	no	no	no	0	no	no	no	no	no	no	no	no	no	yes	no	no	no	no	0	yes	no	yes	no	no	no	no	yes	1	1
1021	56	male	0	No	26.5832					47	105	1.8		93	no	no	no		0	no	no	no	no	0	no	no	no	no	no	no	no	no	no	no	no	no	no	no	0	yes	no	no	no	no	no	no	no	0	0.843
1022	75	male	0	No	39.0835					45	126	2.2	0.2	135	no	no	no		0	no	no	no	no	0	no	no	no	no	no	no	no	no	no	no	no	no	no	no	0	yes	yes	yes	no	yes	no	yes	yes	3	1
1023	61	male	0	No						43	114	4.1		90	no	no	no		0	no	no	no	no	0	no	no	no	no	no	no	no	no	no	no	no	no	no	no	0	yes	no	no	no	no	no	no	no	0	1
1024	72	male	5	No						37	142	2.46	14	84	no	no	no		0	no	no	no	no	0	no	no	no	no	no	no	no	no	no	no	yes	no	yes	no	1	no	no	no	no	no	no	no	no	0	0.893
1025	48	male	1	No	31.1728					49	140	1.47	0.3	70	no	no	no		0	no	no	no	no	0	no	no	no	no	no	no	no	no	no	no	no	no	no	no	0	no	no	no	no	no	no	no	no	0	1
1026	57	male	0	Yes	32.5521					49	160	1.7	0.2	124	no	no	no		0	no	no	no	no	0	no	no	no	no	no	no	no	no	no	no	yes	no	yes	no	1	yes	yes	yes	no	no	no	no	yes	2	1
1027	57	male	0	No	40.573					36	138	3.8	0.3	81	no	no	no		0	no	no	no	no	0	no	no	no	no	no	no	no	no	no	no	no	no	no	no	0	no	no	yes	yes	yes	yes	no	yes	3	1
1028	66	male	0	No	28.0816					36	135	3		71	no	no	no		0	no	no	no	no	0	no	no	no	no	no	no	no	no	no	no	no	no	no	no	0	yes	no	no	no	no	no	no	no	0	1
1029	65	male	0	No	27.3797					48	132			91	no	no	no		0	no	no	no	no	0	no	no	no	no	no	no	no	no	no	no	no	no	no	no	0	yes	no	no	no	yes	no	yes	yes	1	1
1030	69	male	2	No	23.1206					45	140	3.5	1.5	84	no	no	no		0	no	no	no	no	0	no	no	no	no	no	no	no	no	no	no	yes	no	yes	no	1	no	no	no	no	no	no	no	no	0	1
1031	50	female	0	No	45.5464					51	132	1.9	0.6	56	no	no	no		0	no	no	no	no	0	no	no	no	no	no	no	no	no	no	no	yes	no	yes	no	1	yes	no	no	no	yes	yes	no	yes	1
1032	59	male	1	Yes	31.055					41	132	2.8	1.8	59	no	no	no		0	no	no	no	no	0	no	no	no	no	no	no	no	no	no	no	yes	no	yes	no	1	yes	no	no	no	no	no	no	no	0
1033	69	female	0	No	27.8852					43	130		0.8	75	no	no	no		0	no	no	no	no	0	no	no	no	no	no	no	no	no	no	no	no	no	no	no	0	yes	no	no	no	no	no	no	no	0	1
1034	44	female	0	No	41.4694					46	120	2.1	1.5	82	no	no	no		0	no	no	no	no	0	no	no	no	no	no	no	no	no	no	no	no	no	no	no	0	yes	no	yes	no	no	no	no	yes	1	1
1035	66	male	0	Yes	29.7004					96	156	2.8		69	no	no	no		0	no	no	no	no	0	no	no	no	no	no	no	no	no	no	no	yes	no	yes	no	1	no	no	yes	no	yes	yes	no	yes	2	1
1036	76	female	1	No	26.079					52	135	2.7	0.8	70	no	no	no		0	no	no	no	no	0	no	no	no	no	no	no	no	no	no	no	no	no	no	no	0	yes	no	no	no	yes	yes	no	yes	1
1037	77	male	0	Yes							135				no	no	no		0	no	no	no	no	0	no	no	no	no	no	no	no	no	no	no	yes	no	yes	no	1	yes	no	yes	no	yes	yes	no	yes	2	0.811
1038	59	male	0	No	25.7552					44	110	2.5	0.3	70	no	no	no		0	no	no	no	no	0	no	no	no	no	no	no	no	no	no	no	yes	no	yes	no	1	yes	no	no	no	no	no	no	no	0	0.843
1039	75	male	0	No	32.8933					41	152	1.9	0.7	105	no	no	no		0	no	no	no	no	0	no	no	no	no	no	no	no	no	no	no	no	no	no	no	0	no	no	no	no	yes	no	yes	yes	1	1
1040	66	female	1	No	28.6215					51	145	3.5	0.7	62	no	no	no		0	no	no	no	no	0	no	no	no	no	no	no	no	no	no	no	no	no	no	no	0	yes	yes	yes	no	no	no	no	yes	2	1
1041	62	male	5	No	27.4648					45	128	1.2	0.1	76	no	no	no		0	no	no	no	no	0	no	no	no	no	no	no	no	no	no	no	yes	no	yes	no	1	no	no	no	no	no	no	no	no	0	0.719
1042	69	male	1	No	30.5241					39	134	3.3	0.3	85	no	no	no		0	no	no	no	no	0	no	no	no	no	no	no	no	no	no	no	yes	no	yes	no	1	yes	yes	no	no	yes	yes	no	yes	2	1
1043	63	male	0	No	27.2817					51	136	1.7	11.9	96	no	no	no		0	no	no	no	no	0	no	no	no	no	no	no	no	no	no	yes	no	no	no	no	0	yes	no	yes	no	yes	yes	no	yes	2	1
1044	40	female	0	No	47.4773					56	128	3.2			no	no	no		0	no	no	no	no	0	no	no	no	no	no	no	no	no	no	no	no	no	no	no	0	no	no	no	no	no	no	no	no	0	0.773
[truncated: 31 more columns]

## Sheet: Variables
Variable	Label	Values
studyid	Study identification number
age_yr	Rounded age at visit date 2012
Gender	Gender
dm_dur	Diabetes duration (yr)
Smoking_2012	Smoking
BMItot_2012	Body mass index in 2012
hba1c_2011	HbA1c value 2011 (mmol/mol)
sbp_2011	Systolic blood pressure 2011 (mmHg)
ldl_2011	LDL value 2011 (mmol/l)
acr_2011	Albumin-Creatinin ratio 2011 (mg/mmol)
hba1c_2012	HbA1c value 2012 (mmol/mol)
sbp_2012	Systolic blood pressure 2012 (mmHg)
ldl_2012	LDL value 2012 (mmol/l)
acr_2012	Albumin-Creatinin ratio 2012 (mg/mmol)
scr_2012	Serum creatinin value 2012 (μmol/l)
GLD_2011	Prescription of glucose lowering drugs (A10) 2011
insulin_2011	Prescription of insulin (A10A) 2011
SUD_2011	Prescription of SU-derivatives (A10BB + combinations) 2011
metf_mono_2011	Prescription of monotherapy metformin (A10BA02) 2011
multi_GLD_2011	Prescription of multiple GLDs (A10B) in 2011
statin_2011	Prescription of statins (C10AA + combinations) 2011
simvastatin_2011	Prescription of simvastatin (C10AA01 + combinations) 2011
RAS_2011	Prescription of RAS inhibitors (C09) 2011
antihyp_2011	Prescription of antihypertensives (C02, C03, C07, C08, C09) in 2011
multi_antihyp_2011	Prescription of multiple antihypertensives (C02, C03, C07, C08, C09) 2011
a10a_2012	Prescription of insulin (A10A) 2011
a10bb_2012	Prescription of A10BB (Sulfonylureas) 2012
a10bb01_2012	Prescription of A10BB01 (Glibenclamide) 2012
a10bb09_2012	Prescription of A10BB09 (Gliclazide) 2012
a10bd_2012	Prescription of A10BD (combinations of oral blood glucose lowering drugs) 2012
a10bg_2012	Prescription of A10BG (Thiazolidinediones) 2012
a10bh_2012	Prescription of A10BH (Dipeptidyl peptidase 4 (DPP-4) inhibitors) 2012
a10bx_2012	Prescription of A10BX (other blood glucose lwoering drugs excl insulin) 2012
c10aa05_2012	Prescription of C10AA05 (Atorvastatin) 2012
c10aa07_2012	Prescription of C10AA07 (Rosuvastatin) 2012
GLD_2012	Prescription of glucose lowering drugs (A10) 2012
insulin_2012	Prescription of insulin (A10A) 2012
metformin_2012	Prescription of metformin (A10BA02 + combinations) 2012
SUD_2012	Prescription of SU-derivatives (A10BB + combinations) 2012
multi_GLD_2012	Prescription of multiple GLDs (A10B) in 2012
statin_2012	Prescription of statins (C10AA + combinations) 2012
diuretics_2012	Prescription of diuretics (C03) 2012
BB_2012	Prescription of beta blocking agents (C07) 2012
caant_2012	Prescription of calcium channels blockers (C08) 2012
RAS_2012	Prescription of RAS inhibitors (C09) 2012
ACE_2012	Prescription of ACE-inhibitors (C09A/B) 2012
ARB_2012	Prescription of ARBs (C09C/D) 2012
antihyp_2012	Prescription of antihypertensives (C02, C03, C07, C08, C09) 2012
multi_antihyp_2012	Prescription of multiple antihypertensives 2012
EQ5D_tot	EuroQol 5 Dimensions 3 Levels total score
WHO_tot	World Health Organization Well-Being Index total score
CAD	Coronary artery disease
CBVD	Cerebrovascular disease
dm_dur_cat	Categories of diabetes duration (<= 2 years/2-10 years/>10 years)
egfr_2012	Estimated Glomerular Filtration Rate (CKD-EPI ml/min/1.73m2) in 2012
alb_2011	Albuminuria categories according to Albumin-Creatinin Ratio in 2011	Normoalbuminuria: for males <2.5 mg/mmol, for females <3.5 mg.mmol)	Microalbumiunria: for males 2.5-25 mg/mmol, for females 3.5-35 mg/mmol	Macroalbuminuria: for males ≥25 mg/mmol, for females ≥35 mg/mmol
alb_2012	Albuminuria categories according to Albumin-Creatinin Ratio in 2012
bmi_cat_2012	Body mass index categories in 2012
perf_QOL	Dichotomized EQ5D score based on perfect vs other
quan2	Dichotomized EQ5D score based on median
MRCI_ABC	Medication Regimen Complexity Index
ind1	Start of glucose lowering drugs	0=included but not receiving recommended care	1=included and receiving recommended care
ind2	Intensifying glucose lowering drugs	0=included but not receiving recommended care	1=included and receiving recommended care
ind3	Start insulin	0=included but not receiving recommended care	1=included and receiving recommended care
ind4	Start metformin	0=included but not receiving recommended care	1=included and receiving recommended care
ind5	Metformin use	0=included but not receiving recommended care	1=included and receiving recommended care
ind6	Metformin with SU-derivatives	0=included but not receiving recommended care	1=included and receiving recommended care
ind7	Gliclazide use	0=included but not receiving recommended care	1=included and receiving recommended care
ind8	Statin use	0=included but not receiving recommended care	1=included and receiving recommended care
ind9	Start statin	0=included but not receiving recommended care	1=included and receiving recommended care
ind10	Intensify statin	0=included but not receiving recommended care	1=included and receiving recommended care
ind11	Start antihypertensives	0=included but not receiving recommended care	1=included and receiving recommended care
ind12	Intensify antihypertensives	0=included but not receiving recommended care	1=included and receiving recommended care
ind13	RAAS-i with multiple antihypertensives	0=included but not receiving recommended care	1=included and receiving recommended care
ind14	Start RAAS-i	0=included but not receiving recommended care	1=included and receiving recommended care
ind15	RAAS-i with albuminuria	0=included but not receiving recommended care	1=included and receiving recommended care
ind16	Start ACE-i	0=included but not receiving recommended care	1=included and receiving recommended care
ind17	Glibenclamide use	0=included and not receiving potential inappropriate prescription	1=included but receiving potentially inappropriate prescribing
ind18	Metformin with low estimated glomerular filtration rate	0=included and not receiving potential inappropriate prescription	1=included but receiving potentially inappropriate prescribing
ind19	Overtreatment older patients	0=included and not receiving potential inappropriate prescription	1=included but receiving potentially inappropriate prescribing
ind20	Dual RAAS blockade	0=included and not receiving potential inappropriate prescription	1=included but receiving potentially inappropriate prescribing
